# Supplementary material for: Chemical effects of diceCT staining protocols on fluid-preserved avian specimens
Source: PLoS One. 2020 Sep 18;15(9):e0238783. doi: 10.1371/journal.pone.0238783 (PMC7500670; doi:10.1371/journal.pone.0238783)
Supplement: S2 File — (R) [file pone.0238783.s006.R]

library(ggplot2)
library(ggpmisc)
library(plyr)
library(dplyr)
library(DBI)
library(gridExtra)
library(UpSetR)
library(caret)
library(doSNOW)
library(rpart)
library(ggrepel)
library(diptest)
library(reshape2)
library(directlabels)
library(corrplot)
library(RColorBrewer)
library(stringr)
library(tidyr)
library(splitstackshape)
library(boot)
library(ggpubr)

bone63AB <-read.csv("63A-BAllPSMs.psmtsv", sep = "\t")
bone63AB<-bone63AB[(bone63AB$QValue<=0.01),]
bone63AB <- bone63AB[!grepl("DECOY", bone63AB$Protein.Accession),]
bone63AB <- separate_rows(bone63AB, Mods, sep = "\\|")
bone63AB$Y <- str_count(bone63AB$Base.Sequence, "Y")
bone63AB$H <- str_count(bone63AB$Base.Sequence, "H")
bone63AB$Y2I <- str_count(bone63AB$Mods, "Iodo on Y")
bone63AB$Y2I2 <- str_count(bone63AB$Mods, "Diiodo on Y")
bone63AB$Y2I3 <- str_count(bone63AB$Mods, "Triiodo on Y")
bone63AB$H2I <- str_count(bone63AB$Mods, "Iodo on H")
bone63AB$H2I2 <- str_count(bone63AB$Mods, "Diiodo on H")
bone63AB$ratI.Y <- bone63AB$Y2I/(bone63AB$Y)
bone63AB$ratI2.Y <- bone63AB$Y2I2/(bone63AB$Y)
bone63AB$ratI3.Y <- bone63AB$Y2I3/(bone63AB$Y)
bone63AB$ratI.H <- bone63AB$H2I/(bone63AB$H)
bone63AB$ratI2.H <- bone63AB$H2I2/(bone63AB$H)
bone63AB$allrat <- (bone63AB$Y2I+bone63AB$Y2I2+bone63AB$Y2I3+bone63AB$H2I+bone63AB$H2I2)/(bone63AB$Y+bone63AB$H)
bone63AB<-bone63AB[!(bone63AB$Y==0 & bone63AB$H==0),]
bone63AB[is.na(bone63AB)]<-0
bone63AB$Yiodo <- (bone63AB$ratI.Y*bone63AB$Total.Ion.Current+bone63AB$ratI2.Y*bone63AB$Total.Ion.Current+bone63AB$ratI3.Y*bone63AB$Total.Ion.Current)
bone63AB$Hiodo <- (bone63AB$ratI.H*bone63AB$Total.Ion.Current+bone63AB$ratI2.H*bone63AB$Total.Ion.Current)
bone63AB$iodo <- (bone63AB$allrat*bone63AB$Total.Ion.Current)
bone63AB6<- select(bone63AB, Protein.Name, Base.Sequence, Protein.Accession, Full.Sequence, Total.Ion.Current, Yiodo, Hiodo, iodo)
bone63AB8 <- aggregate(. ~ Protein.Name+Protein.Accession+Base.Sequence, bone63AB6, sum, na.action = NULL)
bone63AB8$Yperc <- ((bone63AB8$Yiodo) / (bone63AB8$Total.Ion.Current))*100
bone63AB8$Hperc <- ((bone63AB8$Hiodo) / (bone63AB8$Total.Ion.Current))*100
bone63AB8$Iperc <- ((bone63AB8$iodo) / (bone63AB8$Total.Ion.Current))*100
bone63AB9 <- select(bone63AB8, Protein.Name, Protein.Accession, Total.Ion.Current, Yiodo, Hiodo, iodo)
bone63AB9 <- aggregate(. ~ Protein.Name+Protein.Accession, bone63AB9, sum, na.action = NULL)
#bone63AB9 <- rbind(bone63AB9, data.frame(Protein.Name='Total', Protein.Accession="", as.list(colSums(bone63AB9[3:6]))))
bone63AB9$Yperc <- ((bone63AB9$Yiodo) / (bone63AB9$Total.Ion.Current))*100
bone63AB9$Hperc <- ((bone63AB9$Hiodo) / (bone63AB9$Total.Ion.Current))*100
bone63AB9$Iperc <- ((bone63AB9$iodo) / (bone63AB9$Total.Ion.Current))*100
bone63AB3 <- select(bone63AB9, Protein.Name, Protein.Accession, Yperc, Hperc, Iperc)
fIodoAll <- function(d, i){
  d2 <- d[i,]
  Y_mean <- mean(d2$Yperc)
  H_mean <- mean(d2$Hperc)
  I_mean <- mean(d2$Iperc)
  IodoAll <- c(Y_mean, H_mean, I_mean)
  return(IodoAll)
}

set.seed(423)
AllIodo63AB <- boot(bone63AB8, fIodoAll, R=1000)
confidence63AB_interval_Y = boot.ci(AllIodo63AB, index = 1, conf = 0.95, type = 'bca')
print(confidence63AB_interval_Y)
ci63AB_Y <- confidence63AB_interval_Y$bca[ ,c(4,5)]
print(ci63AB_Y)
confidence63AB_interval_H = boot.ci(AllIodo63AB, index = 2, conf = 0.95, type = 'bca')
print(confidence63AB_interval_H)
ci63AB_H <- confidence63AB_interval_H$bca[ ,c(4,5)]
print(ci63AB_H)
confidence63AB_interval_I = boot.ci(AllIodo63AB, index = 3, conf = 0.95, type = 'bca')
print(confidence63AB_interval_I)
ci63AB_I <- confidence63AB_interval_I$bca[ ,c(4,5)]
print(ci63AB_I)
bone63AB110 <- data.frame(paste(unique(bone63AB$File.Name)),mean(AllIodo63AB$t[,1]), sd(AllIodo63AB$t[,1]), paste(ci63AB_Y, collapse= "-"), mean(AllIodo63AB$t[,2]), sd(AllIodo63AB$t[,2]), paste(ci63AB_H, collapse= "-"), mean(AllIodo63AB$t[,3]), sd(AllIodo63AB$t[,3]), paste(ci63AB_I, collapse= "-"))
bone63AB111 <- data.frame(paste(unique(bone63AB$File.Name)),mean(AllIodo63AB$t[,1]), sd(AllIodo63AB$t[,1]), mean(AllIodo63AB$t[,2]), sd(AllIodo63AB$t[,2]), mean(AllIodo63AB$t[,3]), sd(AllIodo63AB$t[,3]))
names(bone63AB110)[1] <- "File.Name"
names(bone63AB110)[2] <- "Y mean"
names(bone63AB110)[3] <- "Y S.D."
names(bone63AB110)[4] <- "Y Confidence Interval"
names(bone63AB110)[5] <- "H mean"
names(bone63AB110)[6] <- "H S.D."
names(bone63AB110)[7] <- "H Confidence Interval"
names(bone63AB110)[8] <- "I mean"
names(bone63AB110)[9] <- "I S.D."
names(bone63AB110)[10] <- "I Confidence Interval"
names(bone63AB111)[1] <- "File.Name"
names(bone63AB111)[2] <- "Y mean"
names(bone63AB111)[3] <- "Y S.D."
names(bone63AB111)[4] <- "H mean"
names(bone63AB111)[5] <- "H S.D."
names(bone63AB111)[6] <- "I mean"
names(bone63AB111)[7] <- "I S.D."
write.csv(bone63AB3, file = "63AB-perc.csv")
exists('bone63AB110') && is.data.frame(write.csv(bone63AB110, file = "63AB-bootstrap.csv"))
exists('bone63AB111') && is.data.frame(write.csv(bone63AB111, file = "63AB-bootstrap1.csv"))

bone63BB <-read.csv("63B-BAllPSMs.psmtsv", sep = "\t")
bone63BB<-bone63BB[(bone63BB$QValue<=0.01),]
bone63BB <- bone63BB[!grepl("DECOY", bone63BB$Protein.Accession),]
bone63BB <- separate_rows(bone63BB, Mods, sep = "\\|")
bone63BB$Y <- str_count(bone63BB$Base.Sequence, "Y")
bone63BB$H <- str_count(bone63BB$Base.Sequence, "H")
bone63BB$Y2I <- str_count(bone63BB$Mods, "Iodo on Y")
bone63BB$Y2I2 <- str_count(bone63BB$Mods, "Diiodo on Y")
bone63BB$Y2I3 <- str_count(bone63BB$Mods, "Triiodo on Y")
bone63BB$H2I <- str_count(bone63BB$Mods, "Iodo on H")
bone63BB$H2I2 <- str_count(bone63BB$Mods, "Diiodo on H")
bone63BB$ratI.Y <- bone63BB$Y2I/(bone63BB$Y)
bone63BB$ratI2.Y <- bone63BB$Y2I2/(bone63BB$Y)
bone63BB$ratI3.Y <- bone63BB$Y2I3/(bone63BB$Y)
bone63BB$ratI.H <- bone63BB$H2I/(bone63BB$H)
bone63BB$ratI2.H <- bone63BB$H2I2/(bone63BB$H)
bone63BB$allrat <- (bone63BB$Y2I+bone63BB$Y2I2+bone63BB$Y2I3+bone63BB$H2I+bone63BB$H2I2)/(bone63BB$Y+bone63BB$H)
bone63BB<-bone63BB[!(bone63BB$Y==0 & bone63BB$H==0),]
bone63BB[is.na(bone63BB)]<-0
bone63BB$Yiodo <- (bone63BB$ratI.Y*bone63BB$Total.Ion.Current+bone63BB$ratI2.Y*bone63BB$Total.Ion.Current+bone63BB$ratI3.Y*bone63BB$Total.Ion.Current)
bone63BB$Hiodo <- (bone63BB$ratI.H*bone63BB$Total.Ion.Current+bone63BB$ratI2.H*bone63BB$Total.Ion.Current)
bone63BB$iodo <- (bone63BB$allrat*bone63BB$Total.Ion.Current)
bone63BB6<- select(bone63BB, Protein.Name, Base.Sequence, Protein.Accession, Full.Sequence, Total.Ion.Current, Yiodo, Hiodo, iodo)
bone63BB8 <- aggregate(. ~ Protein.Name+Protein.Accession+Base.Sequence, bone63BB6, sum, na.action = NULL)
bone63BB8$Yperc <- ((bone63BB8$Yiodo) / (bone63BB8$Total.Ion.Current))*100
bone63BB8$Hperc <- ((bone63BB8$Hiodo) / (bone63BB8$Total.Ion.Current))*100
bone63BB8$Iperc <- ((bone63BB8$iodo) / (bone63BB8$Total.Ion.Current))*100
bone63BB9 <- select(bone63BB8, Protein.Name, Protein.Accession, Total.Ion.Current, Yiodo, Hiodo, iodo)
bone63BB9 <- aggregate(. ~ Protein.Name+Protein.Accession, bone63BB9, sum, na.action = NULL)
#bone63BB9 <- rbind(bone63BB9, data.frame(Protein.Name='Total', Protein.Accession="", as.list(colSums(bone63BB9[3:6]))))
bone63BB9$Yperc <- ((bone63BB9$Yiodo) / (bone63BB9$Total.Ion.Current))*100
bone63BB9$Hperc <- ((bone63BB9$Hiodo) / (bone63BB9$Total.Ion.Current))*100
bone63BB9$Iperc <- ((bone63BB9$iodo) / (bone63BB9$Total.Ion.Current))*100
bone63BB3 <- select(bone63BB9, Protein.Name, Protein.Accession, Yperc, Hperc, Iperc)
fIodoAll <- function(d, i){
  d2 <- d[i,]
  Y_mean <- mean(d2$Yperc)
  H_mean <- mean(d2$Hperc)
  I_mean <- mean(d2$Iperc)
  IodoAll <- c(Y_mean, H_mean, I_mean)
  return(IodoAll)
}

set.seed(423)
AllIodo63BB <- boot(bone63BB8, fIodoAll, R=1000)
confidence63BB_interval_Y = boot.ci(AllIodo63BB, index = 1, conf = 0.95, type = 'bca')
print(confidence63BB_interval_Y)
ci63BB_Y <- confidence63BB_interval_Y$bca[ ,c(4,5)]
print(ci63BB_Y)
confidence63BB_interval_H = boot.ci(AllIodo63BB, index = 2, conf = 0.95, type = 'bca')
print(confidence63BB_interval_H)
ci63BB_H <- confidence63BB_interval_H$bca[ ,c(4,5)]
print(ci63BB_H)
confidence63BB_interval_I = boot.ci(AllIodo63BB, index = 3, conf = 0.95, type = 'bca')
print(confidence63BB_interval_I)
ci63BB_I <- confidence63BB_interval_I$bca[ ,c(4,5)]
print(ci63BB_I)
bone63BB110 <- data.frame(paste(unique(bone63BB$File.Name)),mean(AllIodo63BB$t[,1]), sd(AllIodo63BB$t[,1]), paste(ci63BB_Y, collapse= "-"), mean(AllIodo63BB$t[,2]), sd(AllIodo63BB$t[,2]), paste(ci63BB_H, collapse= "-"), mean(AllIodo63BB$t[,3]), sd(AllIodo63BB$t[,3]), paste(ci63BB_I, collapse= "-"))
bone63BB111 <- data.frame(paste(unique(bone63BB$File.Name)),mean(AllIodo63BB$t[,1]), sd(AllIodo63BB$t[,1]), mean(AllIodo63BB$t[,2]), sd(AllIodo63BB$t[,2]), mean(AllIodo63BB$t[,3]), sd(AllIodo63BB$t[,3]))
names(bone63BB110)[1] <- "File.Name"
names(bone63BB110)[2] <- "Y mean"
names(bone63BB110)[3] <- "Y S.D."
names(bone63BB110)[4] <- "Y Confidence Interval"
names(bone63BB110)[5] <- "H mean"
names(bone63BB110)[6] <- "H S.D."
names(bone63BB110)[7] <- "H Confidence Interval"
names(bone63BB110)[8] <- "I mean"
names(bone63BB110)[9] <- "I S.D."
names(bone63BB110)[10] <- "I Confidence Interval"
names(bone63BB111)[1] <- "File.Name"
names(bone63BB111)[2] <- "Y mean"
names(bone63BB111)[3] <- "Y S.D."
names(bone63BB111)[4] <- "H mean"
names(bone63BB111)[5] <- "H S.D."
names(bone63BB111)[6] <- "I mean"
names(bone63BB111)[7] <- "I S.D."
write.csv(bone63BB3, file = "63BB-perc.csv")
exists('bone63BB110') && is.data.frame(write.csv(bone63BB110, file = "63BB-bootstrap.csv"))
exists('bone63BB111') && is.data.frame(write.csv(bone63BB111, file = "63BB-bootstrap1.csv"))

bone63AM <-read.csv("63A-MAllPSMs.psmtsv", sep = "\t")
bone63AM<-bone63AM[(bone63AM$QValue<=0.01),]
bone63AM <- bone63AM[!grepl("DECOY", bone63AM$Protein.Accession),]
bone63AM <- separate_rows(bone63AM, Mods, sep = "\\|")
bone63AM$Y <- str_count(bone63AM$Base.Sequence, "Y")
bone63AM$H <- str_count(bone63AM$Base.Sequence, "H")
bone63AM$Y2I <- str_count(bone63AM$Mods, "Iodo on Y")
bone63AM$Y2I2 <- str_count(bone63AM$Mods, "Diiodo on Y")
bone63AM$Y2I3 <- str_count(bone63AM$Mods, "Triiodo on Y")
bone63AM$H2I <- str_count(bone63AM$Mods, "Iodo on H")
bone63AM$H2I2 <- str_count(bone63AM$Mods, "Diiodo on H")
bone63AM$ratI.Y <- bone63AM$Y2I/(bone63AM$Y)
bone63AM$ratI2.Y <- bone63AM$Y2I2/(bone63AM$Y)
bone63AM$ratI3.Y <- bone63AM$Y2I3/(bone63AM$Y)
bone63AM$ratI.H <- bone63AM$H2I/(bone63AM$H)
bone63AM$ratI2.H <- bone63AM$H2I2/(bone63AM$H)
bone63AM$allrat <- (bone63AM$Y2I+bone63AM$Y2I2+bone63AM$Y2I3+bone63AM$H2I+bone63AM$H2I2)/(bone63AM$Y+bone63AM$H)
bone63AM<-bone63AM[!(bone63AM$Y==0 & bone63AM$H==0),]
bone63AM[is.na(bone63AM)]<-0
bone63AM$Yiodo <- (bone63AM$ratI.Y*bone63AM$Total.Ion.Current+bone63AM$ratI2.Y*bone63AM$Total.Ion.Current+bone63AM$ratI3.Y*bone63AM$Total.Ion.Current)
bone63AM$Hiodo <- (bone63AM$ratI.H*bone63AM$Total.Ion.Current+bone63AM$ratI2.H*bone63AM$Total.Ion.Current)
bone63AM$iodo <- (bone63AM$allrat*bone63AM$Total.Ion.Current)
bone63AM6<- select(bone63AM, Protein.Name, Base.Sequence, Protein.Accession, Full.Sequence, Total.Ion.Current, Yiodo, Hiodo, iodo)
bone63AM8 <- aggregate(. ~ Protein.Name+Protein.Accession+Base.Sequence, bone63AM6, sum, na.action = NULL)
bone63AM8$Yperc <- ((bone63AM8$Yiodo) / (bone63AM8$Total.Ion.Current))*100
bone63AM8$Hperc <- ((bone63AM8$Hiodo) / (bone63AM8$Total.Ion.Current))*100
bone63AM8$Iperc <- ((bone63AM8$iodo) / (bone63AM8$Total.Ion.Current))*100
bone63AM9 <- select(bone63AM8, Protein.Name, Protein.Accession, Total.Ion.Current, Yiodo, Hiodo, iodo)
bone63AM9 <- aggregate(. ~ Protein.Name+Protein.Accession, bone63AM9, sum, na.action = NULL)
#bone63AM9 <- rbind(bone63AM9, data.frame(Protein.Name='Total', Protein.Accession="", as.list(colSums(bone63AM9[3:6]))))
bone63AM9$Yperc <- ((bone63AM9$Yiodo) / (bone63AM9$Total.Ion.Current))*100
bone63AM9$Hperc <- ((bone63AM9$Hiodo) / (bone63AM9$Total.Ion.Current))*100
bone63AM9$Iperc <- ((bone63AM9$iodo) / (bone63AM9$Total.Ion.Current))*100
bone63AM3 <- select(bone63AM9, Protein.Name, Protein.Accession, Yperc, Hperc, Iperc)
fIodoAll <- function(d, i){
  d2 <- d[i,]
  Y_mean <- mean(d2$Yperc)
  H_mean <- mean(d2$Hperc)
  I_mean <- mean(d2$Iperc)
  IodoAll <- c(Y_mean, H_mean, I_mean)
  return(IodoAll)
}

set.seed(423)
AllIodo63AM <- boot(bone63AM8, fIodoAll, R=1000)
confidence63AM_interval_Y = boot.ci(AllIodo63AM, index = 1, conf = 0.95, type = 'bca')
print(confidence63AM_interval_Y)
ci63AM_Y <- confidence63AM_interval_Y$bca[ ,c(4,5)]
print(ci63AM_Y)
confidence63AM_interval_H = boot.ci(AllIodo63AM, index = 2, conf = 0.95, type = 'bca')
print(confidence63AM_interval_H)
ci63AM_H <- confidence63AM_interval_H$bca[ ,c(4,5)]
print(ci63AM_H)
confidence63AM_interval_I = boot.ci(AllIodo63AM, index = 3, conf = 0.95, type = 'bca')
print(confidence63AM_interval_I)
ci63AM_I <- confidence63AM_interval_I$bca[ ,c(4,5)]
print(ci63AM_I)
bone63AM110 <- data.frame(paste(unique(bone63AM$File.Name)),mean(AllIodo63AM$t[,1]), sd(AllIodo63AM$t[,1]), paste(ci63AM_Y, collapse= "-"), mean(AllIodo63AM$t[,2]), sd(AllIodo63AM$t[,2]), paste(ci63AM_H, collapse= "-"), mean(AllIodo63AM$t[,3]), sd(AllIodo63AM$t[,3]), paste(ci63AM_I, collapse= "-"))
bone63AM111 <- data.frame(paste(unique(bone63AM$File.Name)),mean(AllIodo63AM$t[,1]), sd(AllIodo63AM$t[,1]), mean(AllIodo63AM$t[,2]), sd(AllIodo63AM$t[,2]), mean(AllIodo63AM$t[,3]), sd(AllIodo63AM$t[,3]))
names(bone63AM110)[1] <- "File.Name"
names(bone63AM110)[2] <- "Y mean"
names(bone63AM110)[3] <- "Y S.D."
names(bone63AM110)[4] <- "Y Confidence Interval"
names(bone63AM110)[5] <- "H mean"
names(bone63AM110)[6] <- "H S.D."
names(bone63AM110)[7] <- "H Confidence Interval"
names(bone63AM110)[8] <- "I mean"
names(bone63AM110)[9] <- "I S.D."
names(bone63AM110)[10] <- "I Confidence Interval"
names(bone63AM111)[1] <- "File.Name"
names(bone63AM111)[2] <- "Y mean"
names(bone63AM111)[3] <- "Y S.D."
names(bone63AM111)[4] <- "H mean"
names(bone63AM111)[5] <- "H S.D."
names(bone63AM111)[6] <- "I mean"
names(bone63AM111)[7] <- "I S.D."
write.csv(bone63AM3, file = "63AM-perc.csv")
exists('bone63AM110') && is.data.frame(write.csv(bone63AM110, file = "63AM-bootstrap.csv"))
exists('bone63AM111') && is.data.frame(write.csv(bone63AM111, file = "63AM-bootstrap1.csv"))

bone63BM <-read.csv("63B-MAllPSMs.psmtsv", sep = "\t")
bone63BM<-bone63BM[(bone63BM$QValue<=0.01),]
bone63BM <- bone63BM[!grepl("DECOY", bone63BM$Protein.Accession),]
bone63BM <- separate_rows(bone63BM, Mods, sep = "\\|")
bone63BM$Y <- str_count(bone63BM$Base.Sequence, "Y")
bone63BM$H <- str_count(bone63BM$Base.Sequence, "H")
bone63BM$Y2I <- str_count(bone63BM$Mods, "Iodo on Y")
bone63BM$Y2I2 <- str_count(bone63BM$Mods, "Diiodo on Y")
bone63BM$Y2I3 <- str_count(bone63BM$Mods, "Triiodo on Y")
bone63BM$H2I <- str_count(bone63BM$Mods, "Iodo on H")
bone63BM$H2I2 <- str_count(bone63BM$Mods, "Diiodo on H")
bone63BM$ratI.Y <- bone63BM$Y2I/(bone63BM$Y)
bone63BM$ratI2.Y <- bone63BM$Y2I2/(bone63BM$Y)
bone63BM$ratI3.Y <- bone63BM$Y2I3/(bone63BM$Y)
bone63BM$ratI.H <- bone63BM$H2I/(bone63BM$H)
bone63BM$ratI2.H <- bone63BM$H2I2/(bone63BM$H)
bone63BM$allrat <- (bone63BM$Y2I+bone63BM$Y2I2+bone63BM$Y2I3+bone63BM$H2I+bone63BM$H2I2)/(bone63BM$Y+bone63BM$H)
bone63BM<-bone63BM[!(bone63BM$Y==0 & bone63BM$H==0),]
bone63BM[is.na(bone63BM)]<-0
bone63BM$Yiodo <- (bone63BM$ratI.Y*bone63BM$Total.Ion.Current+bone63BM$ratI2.Y*bone63BM$Total.Ion.Current+bone63BM$ratI3.Y*bone63BM$Total.Ion.Current)
bone63BM$Hiodo <- (bone63BM$ratI.H*bone63BM$Total.Ion.Current+bone63BM$ratI2.H*bone63BM$Total.Ion.Current)
bone63BM$iodo <- (bone63BM$allrat*bone63BM$Total.Ion.Current)
bone63BM6<- select(bone63BM, Protein.Name, Base.Sequence, Protein.Accession, Full.Sequence, Total.Ion.Current, Yiodo, Hiodo, iodo)
bone63BM8 <- aggregate(. ~ Protein.Name+Protein.Accession+Base.Sequence, bone63BM6, sum, na.action = NULL)
bone63BM8$Yperc <- ((bone63BM8$Yiodo) / (bone63BM8$Total.Ion.Current))*100
bone63BM8$Hperc <- ((bone63BM8$Hiodo) / (bone63BM8$Total.Ion.Current))*100
bone63BM8$Iperc <- ((bone63BM8$iodo) / (bone63BM8$Total.Ion.Current))*100
bone63BM9 <- select(bone63BM8, Protein.Name, Protein.Accession, Total.Ion.Current, Yiodo, Hiodo, iodo)
bone63BM9 <- aggregate(. ~ Protein.Name+Protein.Accession, bone63BM9, sum, na.action = NULL)
#bone63BM9 <- rbind(bone63BM9, data.frame(Protein.Name='Total', Protein.Accession="", as.list(colSums(bone63BM9[3:6]))))
bone63BM9$Yperc <- ((bone63BM9$Yiodo) / (bone63BM9$Total.Ion.Current))*100
bone63BM9$Hperc <- ((bone63BM9$Hiodo) / (bone63BM9$Total.Ion.Current))*100
bone63BM9$Iperc <- ((bone63BM9$iodo) / (bone63BM9$Total.Ion.Current))*100
bone63BM3 <- select(bone63BM9, Protein.Name, Protein.Accession, Yperc, Hperc, Iperc)
fIodoAll <- function(d, i){
  d2 <- d[i,]
  Y_mean <- mean(d2$Yperc)
  H_mean <- mean(d2$Hperc)
  I_mean <- mean(d2$Iperc)
  IodoAll <- c(Y_mean, H_mean, I_mean)
  return(IodoAll)
}

set.seed(423)
AllIodo63BM <- boot(bone63BM8, fIodoAll, R=1000)
confidence63BM_interval_Y = boot.ci(AllIodo63BM, index = 1, conf = 0.95, type = 'bca')
print(confidence63BM_interval_Y)
ci63BM_Y <- confidence63BM_interval_Y$bca[ ,c(4,5)]
print(ci63BM_Y)
confidence63BM_interval_H = boot.ci(AllIodo63BM, index = 2, conf = 0.95, type = 'bca')
print(confidence63BM_interval_H)
ci63BM_H <- confidence63BM_interval_H$bca[ ,c(4,5)]
print(ci63BM_H)
confidence63BM_interval_I = boot.ci(AllIodo63BM, index = 3, conf = 0.95, type = 'bca')
print(confidence63BM_interval_I)
ci63BM_I <- confidence63BM_interval_I$bca[ ,c(4,5)]
print(ci63BM_I)
bone63BM110 <- data.frame(paste(unique(bone63BM$File.Name)),mean(AllIodo63BM$t[,1]), sd(AllIodo63BM$t[,1]), paste(ci63BM_Y, collapse= "-"), mean(AllIodo63BM$t[,2]), sd(AllIodo63BM$t[,2]), paste(ci63BM_H, collapse= "-"), mean(AllIodo63BM$t[,3]), sd(AllIodo63BM$t[,3]), paste(ci63BM_I, collapse= "-"))
bone63BM111 <- data.frame(paste(unique(bone63BM$File.Name)),mean(AllIodo63BM$t[,1]), sd(AllIodo63BM$t[,1]), mean(AllIodo63BM$t[,2]), sd(AllIodo63BM$t[,2]), mean(AllIodo63BM$t[,3]), sd(AllIodo63BM$t[,3]))
names(bone63BM110)[1] <- "File.Name"
names(bone63BM110)[2] <- "Y mean"
names(bone63BM110)[3] <- "Y S.D."
names(bone63BM110)[4] <- "Y Confidence Interval"
names(bone63BM110)[5] <- "H mean"
names(bone63BM110)[6] <- "H S.D."
names(bone63BM110)[7] <- "H Confidence Interval"
names(bone63BM110)[8] <- "I mean"
names(bone63BM110)[9] <- "I S.D."
names(bone63BM110)[10] <- "I Confidence Interval"
names(bone63BM111)[1] <- "File.Name"
names(bone63BM111)[2] <- "Y mean"
names(bone63BM111)[3] <- "Y S.D."
names(bone63BM111)[4] <- "H mean"
names(bone63BM111)[5] <- "H S.D."
names(bone63BM111)[6] <- "I mean"
names(bone63BM111)[7] <- "I S.D."
write.csv(bone63BM3, file = "63BM-perc.csv")
exists('bone63BM110') && is.data.frame(write.csv(bone63BM110, file = "63BM-bootstrap.csv"))
exists('bone63BM111') && is.data.frame(write.csv(bone63BM111, file = "63BM-bootstrap1.csv"))

bone64AB <-read.csv("64A-BAllPSMs.psmtsv", sep = "\t")
bone64AB<-bone64AB[(bone64AB$QValue<=0.01),]
bone64AB <- bone64AB[!grepl("DECOY", bone64AB$Protein.Accession),]
bone64AB <- separate_rows(bone64AB, Mods, sep = "\\|")
bone64AB$Y <- str_count(bone64AB$Base.Sequence, "Y")
bone64AB$H <- str_count(bone64AB$Base.Sequence, "H")
bone64AB$Y2I <- str_count(bone64AB$Mods, "Iodo on Y")
bone64AB$Y2I2 <- str_count(bone64AB$Mods, "Diiodo on Y")
bone64AB$Y2I3 <- str_count(bone64AB$Mods, "Triiodo on Y")
bone64AB$H2I <- str_count(bone64AB$Mods, "Iodo on H")
bone64AB$H2I2 <- str_count(bone64AB$Mods, "Diiodo on H")
bone64AB$ratI.Y <- bone64AB$Y2I/(bone64AB$Y)
bone64AB$ratI2.Y <- bone64AB$Y2I2/(bone64AB$Y)
bone64AB$ratI3.Y <- bone64AB$Y2I3/(bone64AB$Y)
bone64AB$ratI.H <- bone64AB$H2I/(bone64AB$H)
bone64AB$ratI2.H <- bone64AB$H2I2/(bone64AB$H)
bone64AB$allrat <- (bone64AB$Y2I+bone64AB$Y2I2+bone64AB$Y2I3+bone64AB$H2I+bone64AB$H2I2)/(bone64AB$Y+bone64AB$H)
bone64AB<-bone64AB[!(bone64AB$Y==0 & bone64AB$H==0),]
bone64AB[is.na(bone64AB)]<-0
bone64AB$Yiodo <- (bone64AB$ratI.Y*bone64AB$Total.Ion.Current+bone64AB$ratI2.Y*bone64AB$Total.Ion.Current+bone64AB$ratI3.Y*bone64AB$Total.Ion.Current)
bone64AB$Hiodo <- (bone64AB$ratI.H*bone64AB$Total.Ion.Current+bone64AB$ratI2.H*bone64AB$Total.Ion.Current)
bone64AB$iodo <- (bone64AB$allrat*bone64AB$Total.Ion.Current)
bone64AB6<- select(bone64AB, Protein.Name, Base.Sequence, Protein.Accession, Full.Sequence, Total.Ion.Current, Yiodo, Hiodo, iodo)
bone64AB8 <- aggregate(. ~ Protein.Name+Protein.Accession+Base.Sequence, bone64AB6, sum, na.action = NULL)
bone64AB8$Yperc <- ((bone64AB8$Yiodo) / (bone64AB8$Total.Ion.Current))*100
bone64AB8$Hperc <- ((bone64AB8$Hiodo) / (bone64AB8$Total.Ion.Current))*100
bone64AB8$Iperc <- ((bone64AB8$iodo) / (bone64AB8$Total.Ion.Current))*100
bone64AB9 <- select(bone64AB8, Protein.Name, Protein.Accession, Total.Ion.Current, Yiodo, Hiodo, iodo)
bone64AB9 <- aggregate(. ~ Protein.Name+Protein.Accession, bone64AB9, sum, na.action = NULL)
#bone64AB9 <- rbind(bone64AB9, data.frame(Protein.Name='Total', Protein.Accession="", as.list(colSums(bone64AB9[3:6]))))
bone64AB9$Yperc <- ((bone64AB9$Yiodo) / (bone64AB9$Total.Ion.Current))*100
bone64AB9$Hperc <- ((bone64AB9$Hiodo) / (bone64AB9$Total.Ion.Current))*100
bone64AB9$Iperc <- ((bone64AB9$iodo) / (bone64AB9$Total.Ion.Current))*100
bone64AB3 <- select(bone64AB9, Protein.Name, Protein.Accession, Yperc, Hperc, Iperc)
fIodoAll <- function(d, i){
  d2 <- d[i,]
  Y_mean <- mean(d2$Yperc)
  H_mean <- mean(d2$Hperc)
  I_mean <- mean(d2$Iperc)
  IodoAll <- c(Y_mean, H_mean, I_mean)
  return(IodoAll)
}

set.seed(423)
AllIodo64AB <- boot(bone64AB8, fIodoAll, R=1000)
confidence64AB_interval_Y = boot.ci(AllIodo64AB, index = 1, conf = 0.95, type = 'bca')
print(confidence64AB_interval_Y)
ci64AB_Y <- confidence64AB_interval_Y$bca[ ,c(4,5)]
print(ci64AB_Y)
confidence64AB_interval_H = boot.ci(AllIodo64AB, index = 2, conf = 0.95, type = 'bca')
print(confidence64AB_interval_H)
ci64AB_H <- confidence64AB_interval_H$bca[ ,c(4,5)]
print(ci64AB_H)
confidence64AB_interval_I = boot.ci(AllIodo64AB, index = 3, conf = 0.95, type = 'bca')
print(confidence64AB_interval_I)
ci64AB_I <- confidence64AB_interval_I$bca[ ,c(4,5)]
print(ci64AB_I)
bone64AB110 <- data.frame(paste(unique(bone64AB$File.Name)),mean(AllIodo64AB$t[,1]), sd(AllIodo64AB$t[,1]), paste(ci64AB_Y, collapse= "-"), mean(AllIodo64AB$t[,2]), sd(AllIodo64AB$t[,2]), paste(ci64AB_H, collapse= "-"), mean(AllIodo64AB$t[,3]), sd(AllIodo64AB$t[,3]), paste(ci64AB_I, collapse= "-"))
bone64AB111 <- data.frame(paste(unique(bone64AB$File.Name)),mean(AllIodo64AB$t[,1]), sd(AllIodo64AB$t[,1]), mean(AllIodo64AB$t[,2]), sd(AllIodo64AB$t[,2]), mean(AllIodo64AB$t[,3]), sd(AllIodo64AB$t[,3]))
names(bone64AB110)[1] <- "File.Name"
names(bone64AB110)[2] <- "Y mean"
names(bone64AB110)[3] <- "Y S.D."
names(bone64AB110)[4] <- "Y Confidence Interval"
names(bone64AB110)[5] <- "H mean"
names(bone64AB110)[6] <- "H S.D."
names(bone64AB110)[7] <- "H Confidence Interval"
names(bone64AB110)[8] <- "I mean"
names(bone64AB110)[9] <- "I S.D."
names(bone64AB110)[10] <- "I Confidence Interval"
names(bone64AB111)[1] <- "File.Name"
names(bone64AB111)[2] <- "Y mean"
names(bone64AB111)[3] <- "Y S.D."
names(bone64AB111)[4] <- "H mean"
names(bone64AB111)[5] <- "H S.D."
names(bone64AB111)[6] <- "I mean"
names(bone64AB111)[7] <- "I S.D."
write.csv(bone64AB3, file = "64AB-perc.csv")
exists('bone64AB110') && is.data.frame(write.csv(bone64AB110, file = "64AB-bootstrap.csv"))
exists('bone64AB111') && is.data.frame(write.csv(bone64AB111, file = "64AB-bootstrap1.csv"))

bone64BB <-read.csv("64B-BAllPSMs.psmtsv", sep = "\t")
bone64BB<-bone64BB[(bone64BB$QValue<=0.01),]
bone64BB <- bone64BB[!grepl("DECOY", bone64BB$Protein.Accession),]
bone64BB <- separate_rows(bone64BB, Mods, sep = "\\|")
bone64BB$Y <- str_count(bone64BB$Base.Sequence, "Y")
bone64BB$H <- str_count(bone64BB$Base.Sequence, "H")
bone64BB$Y2I <- str_count(bone64BB$Mods, "Iodo on Y")
bone64BB$Y2I2 <- str_count(bone64BB$Mods, "Diiodo on Y")
bone64BB$Y2I3 <- str_count(bone64BB$Mods, "Triiodo on Y")
bone64BB$H2I <- str_count(bone64BB$Mods, "Iodo on H")
bone64BB$H2I2 <- str_count(bone64BB$Mods, "Diiodo on H")
bone64BB$ratI.Y <- bone64BB$Y2I/(bone64BB$Y)
bone64BB$ratI2.Y <- bone64BB$Y2I2/(bone64BB$Y)
bone64BB$ratI3.Y <- bone64BB$Y2I3/(bone64BB$Y)
bone64BB$ratI.H <- bone64BB$H2I/(bone64BB$H)
bone64BB$ratI2.H <- bone64BB$H2I2/(bone64BB$H)
bone64BB$allrat <- (bone64BB$Y2I+bone64BB$Y2I2+bone64BB$Y2I3+bone64BB$H2I+bone64BB$H2I2)/(bone64BB$Y+bone64BB$H)
bone64BB<-bone64BB[!(bone64BB$Y==0 & bone64BB$H==0),]
bone64BB[is.na(bone64BB)]<-0
bone64BB$Yiodo <- (bone64BB$ratI.Y*bone64BB$Total.Ion.Current+bone64BB$ratI2.Y*bone64BB$Total.Ion.Current+bone64BB$ratI3.Y*bone64BB$Total.Ion.Current)
bone64BB$Hiodo <- (bone64BB$ratI.H*bone64BB$Total.Ion.Current+bone64BB$ratI2.H*bone64BB$Total.Ion.Current)
bone64BB$iodo <- (bone64BB$allrat*bone64BB$Total.Ion.Current)
bone64BB6<- select(bone64BB, Protein.Name, Base.Sequence, Protein.Accession, Full.Sequence, Total.Ion.Current, Yiodo, Hiodo, iodo)
bone64BB8 <- aggregate(. ~ Protein.Name+Protein.Accession+Base.Sequence, bone64BB6, sum, na.action = NULL)
bone64BB8$Yperc <- ((bone64BB8$Yiodo) / (bone64BB8$Total.Ion.Current))*100
bone64BB8$Hperc <- ((bone64BB8$Hiodo) / (bone64BB8$Total.Ion.Current))*100
bone64BB8$Iperc <- ((bone64BB8$iodo) / (bone64BB8$Total.Ion.Current))*100
bone64BB9 <- select(bone64BB8, Protein.Name, Protein.Accession, Total.Ion.Current, Yiodo, Hiodo, iodo)
bone64BB9 <- aggregate(. ~ Protein.Name+Protein.Accession, bone64BB9, sum, na.action = NULL)
#bone64BB9 <- rbind(bone64BB9, data.frame(Protein.Name='Total', Protein.Accession="", as.list(colSums(bone64BB9[3:6]))))
bone64BB9$Yperc <- ((bone64BB9$Yiodo) / (bone64BB9$Total.Ion.Current))*100
bone64BB9$Hperc <- ((bone64BB9$Hiodo) / (bone64BB9$Total.Ion.Current))*100
bone64BB9$Iperc <- ((bone64BB9$iodo) / (bone64BB9$Total.Ion.Current))*100
bone64BB3 <- select(bone64BB9, Protein.Name, Protein.Accession, Yperc, Hperc, Iperc)
fIodoAll <- function(d, i){
  d2 <- d[i,]
  Y_mean <- mean(d2$Yperc)
  H_mean <- mean(d2$Hperc)
  I_mean <- mean(d2$Iperc)
  IodoAll <- c(Y_mean, H_mean, I_mean)
  return(IodoAll)
}

set.seed(423)
AllIodo64BB <- boot(bone64BB8, fIodoAll, R=1000)
confidence64BB_interval_Y = boot.ci(AllIodo64BB, index = 1, conf = 0.95, type = 'bca')
print(confidence64BB_interval_Y)
ci64BB_Y <- confidence64BB_interval_Y$bca[ ,c(4,5)]
print(ci64BB_Y)
confidence64BB_interval_H = boot.ci(AllIodo64BB, index = 2, conf = 0.95, type = 'bca')
print(confidence64BB_interval_H)
ci64BB_H <- confidence64BB_interval_H$bca[ ,c(4,5)]
print(ci64BB_H)
confidence64BB_interval_I = boot.ci(AllIodo64BB, index = 3, conf = 0.95, type = 'bca')
print(confidence64BB_interval_I)
ci64BB_I <- confidence64BB_interval_I$bca[ ,c(4,5)]
print(ci64BB_I)
bone64BB110 <- data.frame(paste(unique(bone64BB$File.Name)),mean(AllIodo64BB$t[,1]), sd(AllIodo64BB$t[,1]), paste(ci64BB_Y, collapse= "-"), mean(AllIodo64BB$t[,2]), sd(AllIodo64BB$t[,2]), paste(ci64BB_H, collapse= "-"), mean(AllIodo64BB$t[,3]), sd(AllIodo64BB$t[,3]), paste(ci64BB_I, collapse= "-"))
bone64BB111 <- data.frame(paste(unique(bone64BB$File.Name)),mean(AllIodo64BB$t[,1]), sd(AllIodo64BB$t[,1]), mean(AllIodo64BB$t[,2]), sd(AllIodo64BB$t[,2]), mean(AllIodo64BB$t[,3]), sd(AllIodo64BB$t[,3]))
names(bone64BB110)[1] <- "File.Name"
names(bone64BB110)[2] <- "Y mean"
names(bone64BB110)[3] <- "Y S.D."
names(bone64BB110)[4] <- "Y Confidence Interval"
names(bone64BB110)[5] <- "H mean"
names(bone64BB110)[6] <- "H S.D."
names(bone64BB110)[7] <- "H Confidence Interval"
names(bone64BB110)[8] <- "I mean"
names(bone64BB110)[9] <- "I S.D."
names(bone64BB110)[10] <- "I Confidence Interval"
names(bone64BB111)[1] <- "File.Name"
names(bone64BB111)[2] <- "Y mean"
names(bone64BB111)[3] <- "Y S.D."
names(bone64BB111)[4] <- "H mean"
names(bone64BB111)[5] <- "H S.D."
names(bone64BB111)[6] <- "I mean"
names(bone64BB111)[7] <- "I S.D."
write.csv(bone64BB3, file = "64BB-perc.csv")
exists('bone64BB110') && is.data.frame(write.csv(bone64BB110, file = "64BB-bootstrap.csv"))
exists('bone64BB111') && is.data.frame(write.csv(bone64BB111, file = "64BB-bootstrap1.csv"))

bone64AM <-read.csv("64A-MAllPSMs.psmtsv", sep = "\t")
bone64AM<-bone64AM[(bone64AM$QValue<=0.01),]
bone64AM <- bone64AM[!grepl("DECOY", bone64AM$Protein.Accession),]
bone64AM <- separate_rows(bone64AM, Mods, sep = "\\|")
bone64AM$Y <- str_count(bone64AM$Base.Sequence, "Y")
bone64AM$H <- str_count(bone64AM$Base.Sequence, "H")
bone64AM$Y2I <- str_count(bone64AM$Mods, "Iodo on Y")
bone64AM$Y2I2 <- str_count(bone64AM$Mods, "Diiodo on Y")
bone64AM$Y2I3 <- str_count(bone64AM$Mods, "Triiodo on Y")
bone64AM$H2I <- str_count(bone64AM$Mods, "Iodo on H")
bone64AM$H2I2 <- str_count(bone64AM$Mods, "Diiodo on H")
bone64AM$ratI.Y <- bone64AM$Y2I/(bone64AM$Y)
bone64AM$ratI2.Y <- bone64AM$Y2I2/(bone64AM$Y)
bone64AM$ratI3.Y <- bone64AM$Y2I3/(bone64AM$Y)
bone64AM$ratI.H <- bone64AM$H2I/(bone64AM$H)
bone64AM$ratI2.H <- bone64AM$H2I2/(bone64AM$H)
bone64AM$allrat <- (bone64AM$Y2I+bone64AM$Y2I2+bone64AM$Y2I3+bone64AM$H2I+bone64AM$H2I2)/(bone64AM$Y+bone64AM$H)
bone64AM<-bone64AM[!(bone64AM$Y==0 & bone64AM$H==0),]
bone64AM[is.na(bone64AM)]<-0
bone64AM$Yiodo <- (bone64AM$ratI.Y*bone64AM$Total.Ion.Current+bone64AM$ratI2.Y*bone64AM$Total.Ion.Current+bone64AM$ratI3.Y*bone64AM$Total.Ion.Current)
bone64AM$Hiodo <- (bone64AM$ratI.H*bone64AM$Total.Ion.Current+bone64AM$ratI2.H*bone64AM$Total.Ion.Current)
bone64AM$iodo <- (bone64AM$allrat*bone64AM$Total.Ion.Current)
bone64AM6<- select(bone64AM, Protein.Name, Base.Sequence, Protein.Accession, Full.Sequence, Total.Ion.Current, Yiodo, Hiodo, iodo)
bone64AM8 <- aggregate(. ~ Protein.Name+Protein.Accession+Base.Sequence, bone64AM6, sum, na.action = NULL)
bone64AM8$Yperc <- ((bone64AM8$Yiodo) / (bone64AM8$Total.Ion.Current))*100
bone64AM8$Hperc <- ((bone64AM8$Hiodo) / (bone64AM8$Total.Ion.Current))*100
bone64AM8$Iperc <- ((bone64AM8$iodo) / (bone64AM8$Total.Ion.Current))*100
bone64AM9 <- select(bone64AM8, Protein.Name, Protein.Accession, Total.Ion.Current, Yiodo, Hiodo, iodo)
bone64AM9 <- aggregate(. ~ Protein.Name+Protein.Accession, bone64AM9, sum, na.action = NULL)
#bone64AM9 <- rbind(bone64AM9, data.frame(Protein.Name='Total', Protein.Accession="", as.list(colSums(bone64AM9[3:6]))))
bone64AM9$Yperc <- ((bone64AM9$Yiodo) / (bone64AM9$Total.Ion.Current))*100
bone64AM9$Hperc <- ((bone64AM9$Hiodo) / (bone64AM9$Total.Ion.Current))*100
bone64AM9$Iperc <- ((bone64AM9$iodo) / (bone64AM9$Total.Ion.Current))*100
bone64AM3 <- select(bone64AM9, Protein.Name, Protein.Accession, Yperc, Hperc, Iperc)
fIodoAll <- function(d, i){
  d2 <- d[i,]
  Y_mean <- mean(d2$Yperc)
  H_mean <- mean(d2$Hperc)
  I_mean <- mean(d2$Iperc)
  IodoAll <- c(Y_mean, H_mean, I_mean)
  return(IodoAll)
}

set.seed(423)
AllIodo64AM <- boot(bone64AM8, fIodoAll, R=1000)
confidence64AM_interval_Y = boot.ci(AllIodo64AM, index = 1, conf = 0.95, type = 'bca')
print(confidence64AM_interval_Y)
ci64AM_Y <- confidence64AM_interval_Y$bca[ ,c(4,5)]
print(ci64AM_Y)
confidence64AM_interval_H = boot.ci(AllIodo64AM, index = 2, conf = 0.95, type = 'bca')
print(confidence64AM_interval_H)
ci64AM_H <- confidence64AM_interval_H$bca[ ,c(4,5)]
print(ci64AM_H)
confidence64AM_interval_I = boot.ci(AllIodo64AM, index = 3, conf = 0.95, type = 'bca')
print(confidence64AM_interval_I)
ci64AM_I <- confidence64AM_interval_I$bca[ ,c(4,5)]
print(ci64AM_I)
bone64AM110 <- data.frame(paste(unique(bone64AM$File.Name)),mean(AllIodo64AM$t[,1]), sd(AllIodo64AM$t[,1]), paste(ci64AM_Y, collapse= "-"), mean(AllIodo64AM$t[,2]), sd(AllIodo64AM$t[,2]), paste(ci64AM_H, collapse= "-"), mean(AllIodo64AM$t[,3]), sd(AllIodo64AM$t[,3]), paste(ci64AM_I, collapse= "-"))
bone64AM111 <- data.frame(paste(unique(bone64AM$File.Name)),mean(AllIodo64AM$t[,1]), sd(AllIodo64AM$t[,1]), mean(AllIodo64AM$t[,2]), sd(AllIodo64AM$t[,2]), mean(AllIodo64AM$t[,3]), sd(AllIodo64AM$t[,3]))
names(bone64AM110)[1] <- "File.Name"
names(bone64AM110)[2] <- "Y mean"
names(bone64AM110)[3] <- "Y S.D."
names(bone64AM110)[4] <- "Y Confidence Interval"
names(bone64AM110)[5] <- "H mean"
names(bone64AM110)[6] <- "H S.D."
names(bone64AM110)[7] <- "H Confidence Interval"
names(bone64AM110)[8] <- "I mean"
names(bone64AM110)[9] <- "I S.D."
names(bone64AM110)[10] <- "I Confidence Interval"
names(bone64AM111)[1] <- "File.Name"
names(bone64AM111)[2] <- "Y mean"
names(bone64AM111)[3] <- "Y S.D."
names(bone64AM111)[4] <- "H mean"
names(bone64AM111)[5] <- "H S.D."
names(bone64AM111)[6] <- "I mean"
names(bone64AM111)[7] <- "I S.D."
write.csv(bone64AM3, file = "64AM-perc.csv")
exists('bone64AM110') && is.data.frame(write.csv(bone64AM110, file = "64AM-bootstrap.csv"))
exists('bone64AM111') && is.data.frame(write.csv(bone64AM111, file = "64AM-bootstrap1.csv"))

bone64BM <-read.csv("64B-MAllPSMs.psmtsv", sep = "\t")
bone64BM<-bone64BM[(bone64BM$QValue<=0.01),]
bone64BM <- bone64BM[!grepl("DECOY", bone64BM$Protein.Accession),]
bone64BM <- separate_rows(bone64BM, Mods, sep = "\\|")
bone64BM$Y <- str_count(bone64BM$Base.Sequence, "Y")
bone64BM$H <- str_count(bone64BM$Base.Sequence, "H")
bone64BM$Y2I <- str_count(bone64BM$Mods, "Iodo on Y")
bone64BM$Y2I2 <- str_count(bone64BM$Mods, "Diiodo on Y")
bone64BM$Y2I3 <- str_count(bone64BM$Mods, "Triiodo on Y")
bone64BM$H2I <- str_count(bone64BM$Mods, "Iodo on H")
bone64BM$H2I2 <- str_count(bone64BM$Mods, "Diiodo on H")
bone64BM$ratI.Y <- bone64BM$Y2I/(bone64BM$Y)
bone64BM$ratI2.Y <- bone64BM$Y2I2/(bone64BM$Y)
bone64BM$ratI3.Y <- bone64BM$Y2I3/(bone64BM$Y)
bone64BM$ratI.H <- bone64BM$H2I/(bone64BM$H)
bone64BM$ratI2.H <- bone64BM$H2I2/(bone64BM$H)
bone64BM$allrat <- (bone64BM$Y2I+bone64BM$Y2I2+bone64BM$Y2I3+bone64BM$H2I+bone64BM$H2I2)/(bone64BM$Y+bone64BM$H)
bone64BM<-bone64BM[!(bone64BM$Y==0 & bone64BM$H==0),]
bone64BM[is.na(bone64BM)]<-0
bone64BM$Yiodo <- (bone64BM$ratI.Y*bone64BM$Total.Ion.Current+bone64BM$ratI2.Y*bone64BM$Total.Ion.Current+bone64BM$ratI3.Y*bone64BM$Total.Ion.Current)
bone64BM$Hiodo <- (bone64BM$ratI.H*bone64BM$Total.Ion.Current+bone64BM$ratI2.H*bone64BM$Total.Ion.Current)
bone64BM$iodo <- (bone64BM$allrat*bone64BM$Total.Ion.Current)
bone64BM6<- select(bone64BM, Protein.Name, Base.Sequence, Protein.Accession, Full.Sequence, Total.Ion.Current, Yiodo, Hiodo, iodo)
bone64BM8 <- aggregate(. ~ Protein.Name+Protein.Accession+Base.Sequence, bone64BM6, sum, na.action = NULL)
bone64BM8$Yperc <- ((bone64BM8$Yiodo) / (bone64BM8$Total.Ion.Current))*100
bone64BM8$Hperc <- ((bone64BM8$Hiodo) / (bone64BM8$Total.Ion.Current))*100
bone64BM8$Iperc <- ((bone64BM8$iodo) / (bone64BM8$Total.Ion.Current))*100
bone64BM9 <- select(bone64BM8, Protein.Name, Protein.Accession, Total.Ion.Current, Yiodo, Hiodo, iodo)
bone64BM9 <- aggregate(. ~ Protein.Name+Protein.Accession, bone64BM9, sum, na.action = NULL)
#bone64BM9 <- rbind(bone64BM9, data.frame(Protein.Name='Total', Protein.Accession="", as.list(colSums(bone64BM9[3:6]))))
bone64BM9$Yperc <- ((bone64BM9$Yiodo) / (bone64BM9$Total.Ion.Current))*100
bone64BM9$Hperc <- ((bone64BM9$Hiodo) / (bone64BM9$Total.Ion.Current))*100
bone64BM9$Iperc <- ((bone64BM9$iodo) / (bone64BM9$Total.Ion.Current))*100
bone64BM3 <- select(bone64BM9, Protein.Name, Protein.Accession, Yperc, Hperc, Iperc)
fIodoAll <- function(d, i){
  d2 <- d[i,]
  Y_mean <- mean(d2$Yperc)
  H_mean <- mean(d2$Hperc)
  I_mean <- mean(d2$Iperc)
  IodoAll <- c(Y_mean, H_mean, I_mean)
  return(IodoAll)
}

set.seed(423)
AllIodo64BM <- boot(bone64BM8, fIodoAll, R=1000)
confidence64BM_interval_Y = boot.ci(AllIodo64BM, index = 1, conf = 0.95, type = 'bca')
print(confidence64BM_interval_Y)
ci64BM_Y <- confidence64BM_interval_Y$bca[ ,c(4,5)]
print(ci64BM_Y)
confidence64BM_interval_H = boot.ci(AllIodo64BM, index = 2, conf = 0.95, type = 'bca')
print(confidence64BM_interval_H)
ci64BM_H <- confidence64BM_interval_H$bca[ ,c(4,5)]
print(ci64BM_H)
confidence64BM_interval_I = boot.ci(AllIodo64BM, index = 3, conf = 0.95, type = 'bca')
print(confidence64BM_interval_I)
ci64BM_I <- confidence64BM_interval_I$bca[ ,c(4,5)]
print(ci64BM_I)
bone64BM110 <- data.frame(paste(unique(bone64BM$File.Name)),mean(AllIodo64BM$t[,1]), sd(AllIodo64BM$t[,1]), paste(ci64BM_Y, collapse= "-"), mean(AllIodo64BM$t[,2]), sd(AllIodo64BM$t[,2]), paste(ci64BM_H, collapse= "-"), mean(AllIodo64BM$t[,3]), sd(AllIodo64BM$t[,3]), paste(ci64BM_I, collapse= "-"))
bone64BM111 <- data.frame(paste(unique(bone64BM$File.Name)),mean(AllIodo64BM$t[,1]), sd(AllIodo64BM$t[,1]), mean(AllIodo64BM$t[,2]), sd(AllIodo64BM$t[,2]), mean(AllIodo64BM$t[,3]), sd(AllIodo64BM$t[,3]))
names(bone64BM110)[1] <- "File.Name"
names(bone64BM110)[2] <- "Y mean"
names(bone64BM110)[3] <- "Y S.D."
names(bone64BM110)[4] <- "Y Confidence Interval"
names(bone64BM110)[5] <- "H mean"
names(bone64BM110)[6] <- "H S.D."
names(bone64BM110)[7] <- "H Confidence Interval"
names(bone64BM110)[8] <- "I mean"
names(bone64BM110)[9] <- "I S.D."
names(bone64BM110)[10] <- "I Confidence Interval"
names(bone64BM111)[1] <- "File.Name"
names(bone64BM111)[2] <- "Y mean"
names(bone64BM111)[3] <- "Y S.D."
names(bone64BM111)[4] <- "H mean"
names(bone64BM111)[5] <- "H S.D."
names(bone64BM111)[6] <- "I mean"
names(bone64BM111)[7] <- "I S.D."
write.csv(bone64BM3, file = "64BM-perc.csv")
exists('bone64BM110') && is.data.frame(write.csv(bone64BM110, file = "64BM-bootstrap.csv"))
exists('bone64BM111') && is.data.frame(write.csv(bone64BM111, file = "64BM-bootstrap1.csv"))

bone64ZB <-read.csv("64Z-BAllPSMs.psmtsv", sep = "\t")
bone64ZB<-bone64ZB[(bone64ZB$QValue<=0.01),]
bone64ZB <- bone64ZB[!grepl("DECOY", bone64ZB$Protein.Accession),]
bone64ZB <- separate_rows(bone64ZB, Mods, sep = "\\|")
bone64ZB$Y <- str_count(bone64ZB$Base.Sequence, "Y")
bone64ZB$H <- str_count(bone64ZB$Base.Sequence, "H")
bone64ZB$Y2I <- str_count(bone64ZB$Mods, "Iodo on Y")
bone64ZB$Y2I2 <- str_count(bone64ZB$Mods, "Diiodo on Y")
bone64ZB$Y2I3 <- str_count(bone64ZB$Mods, "Triiodo on Y")
bone64ZB$H2I <- str_count(bone64ZB$Mods, "Iodo on H")
bone64ZB$H2I2 <- str_count(bone64ZB$Mods, "Diiodo on H")
bone64ZB$ratI.Y <- bone64ZB$Y2I/(bone64ZB$Y)
bone64ZB$ratI2.Y <- bone64ZB$Y2I2/(bone64ZB$Y)
bone64ZB$ratI3.Y <- bone64ZB$Y2I3/(bone64ZB$Y)
bone64ZB$ratI.H <- bone64ZB$H2I/(bone64ZB$H)
bone64ZB$ratI2.H <- bone64ZB$H2I2/(bone64ZB$H)
bone64ZB$allrat <- (bone64ZB$Y2I+bone64ZB$Y2I2+bone64ZB$Y2I3+bone64ZB$H2I+bone64ZB$H2I2)/(bone64ZB$Y+bone64ZB$H)
bone64ZB<-bone64ZB[!(bone64ZB$Y==0 & bone64ZB$H==0),]
bone64ZB[is.na(bone64ZB)]<-0
bone64ZB$Yiodo <- (bone64ZB$ratI.Y*bone64ZB$Total.Ion.Current+bone64ZB$ratI2.Y*bone64ZB$Total.Ion.Current+bone64ZB$ratI3.Y*bone64ZB$Total.Ion.Current)
bone64ZB$Hiodo <- (bone64ZB$ratI.H*bone64ZB$Total.Ion.Current+bone64ZB$ratI2.H*bone64ZB$Total.Ion.Current)
bone64ZB$iodo <- (bone64ZB$allrat*bone64ZB$Total.Ion.Current)
bone64ZB6<- select(bone64ZB, Protein.Name, Base.Sequence, Protein.Accession, Full.Sequence, Total.Ion.Current, Yiodo, Hiodo, iodo)
bone64ZB8 <- aggregate(. ~ Protein.Name+Protein.Accession+Base.Sequence, bone64ZB6, sum, na.action = NULL)
bone64ZB8$Yperc <- ((bone64ZB8$Yiodo) / (bone64ZB8$Total.Ion.Current))*100
bone64ZB8$Hperc <- ((bone64ZB8$Hiodo) / (bone64ZB8$Total.Ion.Current))*100
bone64ZB8$Iperc <- ((bone64ZB8$iodo) / (bone64ZB8$Total.Ion.Current))*100
bone64ZB9 <- select(bone64ZB8, Protein.Name, Protein.Accession, Total.Ion.Current, Yiodo, Hiodo, iodo)
bone64ZB9 <- aggregate(. ~ Protein.Name+Protein.Accession, bone64ZB9, sum, na.action = NULL)
#bone64ZB9 <- rbind(bone64ZB9, data.frame(Protein.Name='Total', Protein.Accession="", as.list(colSums(bone64ZB9[3:6]))))
bone64ZB9$Yperc <- ((bone64ZB9$Yiodo) / (bone64ZB9$Total.Ion.Current))*100
bone64ZB9$Hperc <- ((bone64ZB9$Hiodo) / (bone64ZB9$Total.Ion.Current))*100
bone64ZB9$Iperc <- ((bone64ZB9$iodo) / (bone64ZB9$Total.Ion.Current))*100
bone64ZB3 <- select(bone64ZB9, Protein.Name, Protein.Accession, Yperc, Hperc, Iperc)
fIodoAll <- function(d, i){
  d2 <- d[i,]
  Y_mean <- mean(d2$Yperc)
  H_mean <- mean(d2$Hperc)
  I_mean <- mean(d2$Iperc)
  IodoAll <- c(Y_mean, H_mean, I_mean)
  return(IodoAll)
}

set.seed(423)
AllIodo64ZB <- boot(bone64ZB8, fIodoAll, R=1000)
confidence64ZB_interval_Y = boot.ci(AllIodo64ZB, index = 1, conf = 0.95, type = 'bca')
print(confidence64ZB_interval_Y)
ci64ZB_Y <- confidence64ZB_interval_Y$bca[ ,c(4,5)]
print(ci64ZB_Y)
confidence64ZB_interval_H = boot.ci(AllIodo64ZB, index = 2, conf = 0.95, type = 'bca')
print(confidence64ZB_interval_H)
ci64ZB_H <- confidence64ZB_interval_H$bca[ ,c(4,5)]
print(ci64ZB_H)
confidence64ZB_interval_I = boot.ci(AllIodo64ZB, index = 3, conf = 0.95, type = 'bca')
print(confidence64ZB_interval_I)
ci64ZB_I <- confidence64ZB_interval_I$bca[ ,c(4,5)]
print(ci64ZB_I)
bone64ZB110 <- data.frame(paste(unique(bone64ZB$File.Name)),mean(AllIodo64ZB$t[,1]), sd(AllIodo64ZB$t[,1]), paste(ci64ZB_Y, collapse= "-"), mean(AllIodo64ZB$t[,2]), sd(AllIodo64ZB$t[,2]), paste(ci64ZB_H, collapse= "-"), mean(AllIodo64ZB$t[,3]), sd(AllIodo64ZB$t[,3]), paste(ci64ZB_I, collapse= "-"))
bone64ZB111 <- data.frame(paste(unique(bone64ZB$File.Name)),mean(AllIodo64ZB$t[,1]), sd(AllIodo64ZB$t[,1]), mean(AllIodo64ZB$t[,2]), sd(AllIodo64ZB$t[,2]), mean(AllIodo64ZB$t[,3]), sd(AllIodo64ZB$t[,3]))
names(bone64ZB110)[1] <- "File.Name"
names(bone64ZB110)[2] <- "Y mean"
names(bone64ZB110)[3] <- "Y S.D."
names(bone64ZB110)[4] <- "Y Confidence Interval"
names(bone64ZB110)[5] <- "H mean"
names(bone64ZB110)[6] <- "H S.D."
names(bone64ZB110)[7] <- "H Confidence Interval"
names(bone64ZB110)[8] <- "I mean"
names(bone64ZB110)[9] <- "I S.D."
names(bone64ZB110)[10] <- "I Confidence Interval"
names(bone64ZB111)[1] <- "File.Name"
names(bone64ZB111)[2] <- "Y mean"
names(bone64ZB111)[3] <- "Y S.D."
names(bone64ZB111)[4] <- "H mean"
names(bone64ZB111)[5] <- "H S.D."
names(bone64ZB111)[6] <- "I mean"
names(bone64ZB111)[7] <- "I S.D."
write.csv(bone64ZB3, file = "64ZB-perc.csv")
exists('bone64ZB110') && is.data.frame(write.csv(bone64ZB110, file = "64ZB-bootstrap.csv"))
exists('bone64ZB111') && is.data.frame(write.csv(bone64ZB111, file = "64ZB-bootstrap1.csv"))

bone64ZM <-read.csv("64Z-MAllPSMs.psmtsv", sep = "\t")
bone64ZM<-bone64ZM[(bone64ZM$QValue<=0.01),]
bone64ZM <- bone64ZM[!grepl("DECOY", bone64ZM$Protein.Accession),]
bone64ZM <- separate_rows(bone64ZM, Mods, sep = "\\|")
bone64ZM$Y <- str_count(bone64ZM$Base.Sequence, "Y")
bone64ZM$H <- str_count(bone64ZM$Base.Sequence, "H")
bone64ZM$Y2I <- str_count(bone64ZM$Mods, "Iodo on Y")
bone64ZM$Y2I2 <- str_count(bone64ZM$Mods, "Diiodo on Y")
bone64ZM$Y2I3 <- str_count(bone64ZM$Mods, "Triiodo on Y")
bone64ZM$H2I <- str_count(bone64ZM$Mods, "Iodo on H")
bone64ZM$H2I2 <- str_count(bone64ZM$Mods, "Diiodo on H")
bone64ZM$ratI.Y <- bone64ZM$Y2I/(bone64ZM$Y)
bone64ZM$ratI2.Y <- bone64ZM$Y2I2/(bone64ZM$Y)
bone64ZM$ratI3.Y <- bone64ZM$Y2I3/(bone64ZM$Y)
bone64ZM$ratI.H <- bone64ZM$H2I/(bone64ZM$H)
bone64ZM$ratI2.H <- bone64ZM$H2I2/(bone64ZM$H)
bone64ZM$allrat <- (bone64ZM$Y2I+bone64ZM$Y2I2+bone64ZM$Y2I3+bone64ZM$H2I+bone64ZM$H2I2)/(bone64ZM$Y+bone64ZM$H)
bone64ZM<-bone64ZM[!(bone64ZM$Y==0 & bone64ZM$H==0),]
bone64ZM[is.na(bone64ZM)]<-0
bone64ZM$Yiodo <- (bone64ZM$ratI.Y*bone64ZM$Total.Ion.Current+bone64ZM$ratI2.Y*bone64ZM$Total.Ion.Current+bone64ZM$ratI3.Y*bone64ZM$Total.Ion.Current)
bone64ZM$Hiodo <- (bone64ZM$ratI.H*bone64ZM$Total.Ion.Current+bone64ZM$ratI2.H*bone64ZM$Total.Ion.Current)
bone64ZM$iodo <- (bone64ZM$allrat*bone64ZM$Total.Ion.Current)
bone64ZM6<- select(bone64ZM, Protein.Name, Base.Sequence, Protein.Accession, Full.Sequence, Total.Ion.Current, Yiodo, Hiodo, iodo)
bone64ZM8 <- aggregate(. ~ Protein.Name+Protein.Accession+Base.Sequence, bone64ZM6, sum, na.action = NULL)
bone64ZM8$Yperc <- ((bone64ZM8$Yiodo) / (bone64ZM8$Total.Ion.Current))*100
bone64ZM8$Hperc <- ((bone64ZM8$Hiodo) / (bone64ZM8$Total.Ion.Current))*100
bone64ZM8$Iperc <- ((bone64ZM8$iodo) / (bone64ZM8$Total.Ion.Current))*100
bone64ZM9 <- select(bone64ZM8, Protein.Name, Protein.Accession, Total.Ion.Current, Yiodo, Hiodo, iodo)
bone64ZM9 <- aggregate(. ~ Protein.Name+Protein.Accession, bone64ZM9, sum, na.action = NULL)
#bone64ZM9 <- rbind(bone64ZM9, data.frame(Protein.Name='Total', Protein.Accession="", as.list(colSums(bone64ZM9[3:6]))))
bone64ZM9$Yperc <- ((bone64ZM9$Yiodo) / (bone64ZM9$Total.Ion.Current))*100
bone64ZM9$Hperc <- ((bone64ZM9$Hiodo) / (bone64ZM9$Total.Ion.Current))*100
bone64ZM9$Iperc <- ((bone64ZM9$iodo) / (bone64ZM9$Total.Ion.Current))*100
bone64ZM3 <- select(bone64ZM9, Protein.Name, Protein.Accession, Yperc, Hperc, Iperc)
fIodoAll <- function(d, i){
  d2 <- d[i,]
  Y_mean <- mean(d2$Yperc)
  H_mean <- mean(d2$Hperc)
  I_mean <- mean(d2$Iperc)
  IodoAll <- c(Y_mean, H_mean, I_mean)
  return(IodoAll)
}

set.seed(423)
AllIodo64ZM <- boot(bone64ZM8, fIodoAll, R=1000)
confidence64ZM_interval_Y = boot.ci(AllIodo64ZM, index = 1, conf = 0.95, type = 'bca')
print(confidence64ZM_interval_Y)
ci64ZM_Y <- confidence64ZM_interval_Y$bca[ ,c(4,5)]
print(ci64ZM_Y)
confidence64ZM_interval_H = boot.ci(AllIodo64ZM, index = 2, conf = 0.95, type = 'bca')
print(confidence64ZM_interval_H)
ci64ZM_H <- confidence64ZM_interval_H$bca[ ,c(4,5)]
print(ci64ZM_H)
confidence64ZM_interval_I = boot.ci(AllIodo64ZM, index = 3, conf = 0.95, type = 'bca')
print(confidence64ZM_interval_I)
ci64ZM_I <- confidence64ZM_interval_I$bca[ ,c(4,5)]
print(ci64ZM_I)
bone64ZM110 <- data.frame(paste(unique(bone64ZM$File.Name)),mean(AllIodo64ZM$t[,1]), sd(AllIodo64ZM$t[,1]), paste(ci64ZM_Y, collapse= "-"), mean(AllIodo64ZM$t[,2]), sd(AllIodo64ZM$t[,2]), paste(ci64ZM_H, collapse= "-"), mean(AllIodo64ZM$t[,3]), sd(AllIodo64ZM$t[,3]), paste(ci64ZM_I, collapse= "-"))
bone64ZM111 <- data.frame(paste(unique(bone64ZM$File.Name)),mean(AllIodo64ZM$t[,1]), sd(AllIodo64ZM$t[,1]), mean(AllIodo64ZM$t[,2]), sd(AllIodo64ZM$t[,2]), mean(AllIodo64ZM$t[,3]), sd(AllIodo64ZM$t[,3]))
names(bone64ZM110)[1] <- "File.Name"
names(bone64ZM110)[2] <- "Y mean"
names(bone64ZM110)[3] <- "Y S.D."
names(bone64ZM110)[4] <- "Y Confidence Interval"
names(bone64ZM110)[5] <- "H mean"
names(bone64ZM110)[6] <- "H S.D."
names(bone64ZM110)[7] <- "H Confidence Interval"
names(bone64ZM110)[8] <- "I mean"
names(bone64ZM110)[9] <- "I S.D."
names(bone64ZM110)[10] <- "I Confidence Interval"
names(bone64ZM111)[1] <- "File.Name"
names(bone64ZM111)[2] <- "Y mean"
names(bone64ZM111)[3] <- "Y S.D."
names(bone64ZM111)[4] <- "H mean"
names(bone64ZM111)[5] <- "H S.D."
names(bone64ZM111)[6] <- "I mean"
names(bone64ZM111)[7] <- "I S.D."
write.csv(bone64ZM3, file = "64ZM-perc.csv")
exists('bone64ZM110') && is.data.frame(write.csv(bone64ZM110, file = "64ZM-bootstrap.csv"))
exists('bone64ZM111') && is.data.frame(write.csv(bone64ZM111, file = "64ZM-bootstrap1.csv"))


bone67AB <-read.csv("67A-BAllPSMs.psmtsv", sep = "\t")
bone67AB<-bone67AB[(bone67AB$QValue<=0.01),]
bone67AB <- bone67AB[!grepl("DECOY", bone67AB$Protein.Accession),]
bone67AB <- separate_rows(bone67AB, Mods, sep = "\\|")
bone67AB$Y <- str_count(bone67AB$Base.Sequence, "Y")
bone67AB$H <- str_count(bone67AB$Base.Sequence, "H")
bone67AB$Y2I <- str_count(bone67AB$Mods, "Iodo on Y")
bone67AB$Y2I2 <- str_count(bone67AB$Mods, "Diiodo on Y")
bone67AB$Y2I3 <- str_count(bone67AB$Mods, "Triiodo on Y")
bone67AB$H2I <- str_count(bone67AB$Mods, "Iodo on H")
bone67AB$H2I2 <- str_count(bone67AB$Mods, "Diiodo on H")
bone67AB$ratI.Y <- bone67AB$Y2I/(bone67AB$Y)
bone67AB$ratI2.Y <- bone67AB$Y2I2/(bone67AB$Y)
bone67AB$ratI3.Y <- bone67AB$Y2I3/(bone67AB$Y)
bone67AB$ratI.H <- bone67AB$H2I/(bone67AB$H)
bone67AB$ratI2.H <- bone67AB$H2I2/(bone67AB$H)
bone67AB$allrat <- (bone67AB$Y2I+bone67AB$Y2I2+bone67AB$Y2I3+bone67AB$H2I+bone67AB$H2I2)/(bone67AB$Y+bone67AB$H)
bone67AB<-bone67AB[!(bone67AB$Y==0 & bone67AB$H==0),]
bone67AB[is.na(bone67AB)]<-0
bone67AB$Yiodo <- (bone67AB$ratI.Y*bone67AB$Total.Ion.Current+bone67AB$ratI2.Y*bone67AB$Total.Ion.Current+bone67AB$ratI3.Y*bone67AB$Total.Ion.Current)
bone67AB$Hiodo <- (bone67AB$ratI.H*bone67AB$Total.Ion.Current+bone67AB$ratI2.H*bone67AB$Total.Ion.Current)
bone67AB$iodo <- (bone67AB$allrat*bone67AB$Total.Ion.Current)
bone67AB6<- select(bone67AB, Protein.Name, Base.Sequence, Protein.Accession, Full.Sequence, Total.Ion.Current, Yiodo, Hiodo, iodo)
bone67AB8 <- aggregate(. ~ Protein.Name+Protein.Accession+Base.Sequence, bone67AB6, sum, na.action = NULL)
bone67AB8$Yperc <- ((bone67AB8$Yiodo) / (bone67AB8$Total.Ion.Current))*100
bone67AB8$Hperc <- ((bone67AB8$Hiodo) / (bone67AB8$Total.Ion.Current))*100
bone67AB8$Iperc <- ((bone67AB8$iodo) / (bone67AB8$Total.Ion.Current))*100
bone67AB9 <- select(bone67AB8, Protein.Name, Protein.Accession, Total.Ion.Current, Yiodo, Hiodo, iodo)
bone67AB9 <- aggregate(. ~ Protein.Name+Protein.Accession, bone67AB9, sum, na.action = NULL)
#bone67AB9 <- rbind(bone67AB9, data.frame(Protein.Name='Total', Protein.Accession="", as.list(colSums(bone67AB9[3:6]))))
bone67AB9$Yperc <- ((bone67AB9$Yiodo) / (bone67AB9$Total.Ion.Current))*100
bone67AB9$Hperc <- ((bone67AB9$Hiodo) / (bone67AB9$Total.Ion.Current))*100
bone67AB9$Iperc <- ((bone67AB9$iodo) / (bone67AB9$Total.Ion.Current))*100
bone67AB3 <- select(bone67AB9, Protein.Name, Protein.Accession, Yperc, Hperc, Iperc)
fIodoAll <- function(d, i){
  d2 <- d[i,]
  Y_mean <- mean(d2$Yperc)
  H_mean <- mean(d2$Hperc)
  I_mean <- mean(d2$Iperc)
  IodoAll <- c(Y_mean, H_mean, I_mean)
  return(IodoAll)
}

set.seed(423)
AllIodo67AB <- boot(bone67AB8, fIodoAll, R=1000)
confidence67AB_interval_Y = boot.ci(AllIodo67AB, index = 1, conf = 0.95, type = 'bca')
print(confidence67AB_interval_Y)
ci67AB_Y <- confidence67AB_interval_Y$bca[ ,c(4,5)]
print(ci67AB_Y)
confidence67AB_interval_H = boot.ci(AllIodo67AB, index = 2, conf = 0.95, type = 'bca')
print(confidence67AB_interval_H)
ci67AB_H <- confidence67AB_interval_H$bca[ ,c(4,5)]
print(ci67AB_H)
confidence67AB_interval_I = boot.ci(AllIodo67AB, index = 3, conf = 0.95, type = 'bca')
print(confidence67AB_interval_I)
ci67AB_I <- confidence67AB_interval_I$bca[ ,c(4,5)]
print(ci67AB_I)
bone67AB110 <- data.frame(paste(unique(bone67AB$File.Name)),mean(AllIodo67AB$t[,1]), sd(AllIodo67AB$t[,1]), paste(ci67AB_Y, collapse= "-"), mean(AllIodo67AB$t[,2]), sd(AllIodo67AB$t[,2]), paste(ci67AB_H, collapse= "-"), mean(AllIodo67AB$t[,3]), sd(AllIodo67AB$t[,3]), paste(ci67AB_I, collapse= "-"))
bone67AB111 <- data.frame(paste(unique(bone67AB$File.Name)),mean(AllIodo67AB$t[,1]), sd(AllIodo67AB$t[,1]), mean(AllIodo67AB$t[,2]), sd(AllIodo67AB$t[,2]), mean(AllIodo67AB$t[,3]), sd(AllIodo67AB$t[,3]))
names(bone67AB110)[1] <- "File.Name"
names(bone67AB110)[2] <- "Y mean"
names(bone67AB110)[3] <- "Y S.D."
names(bone67AB110)[4] <- "Y Confidence Interval"
names(bone67AB110)[5] <- "H mean"
names(bone67AB110)[6] <- "H S.D."
names(bone67AB110)[7] <- "H Confidence Interval"
names(bone67AB110)[8] <- "I mean"
names(bone67AB110)[9] <- "I S.D."
names(bone67AB110)[10] <- "I Confidence Interval"
names(bone67AB111)[1] <- "File.Name"
names(bone67AB111)[2] <- "Y mean"
names(bone67AB111)[3] <- "Y S.D."
names(bone67AB111)[4] <- "H mean"
names(bone67AB111)[5] <- "H S.D."
names(bone67AB111)[6] <- "I mean"
names(bone67AB111)[7] <- "I S.D."
write.csv(bone67AB3, file = "67AB-perc.csv")
exists('bone67AB110') && is.data.frame(write.csv(bone67AB110, file = "67AB-bootstrap.csv"))
exists('bone67AB111') && is.data.frame(write.csv(bone67AB111, file = "67AB-bootstrap1.csv"))

bone67BB <-read.csv("67B-BAllPSMs.psmtsv", sep = "\t")
bone67BB<-bone67BB[(bone67BB$QValue<=0.01),]
bone67BB <- bone67BB[!grepl("DECOY", bone67BB$Protein.Accession),]
bone67BB <- separate_rows(bone67BB, Mods, sep = "\\|")
bone67BB$Y <- str_count(bone67BB$Base.Sequence, "Y")
bone67BB$H <- str_count(bone67BB$Base.Sequence, "H")
bone67BB$Y2I <- str_count(bone67BB$Mods, "Iodo on Y")
bone67BB$Y2I2 <- str_count(bone67BB$Mods, "Diiodo on Y")
bone67BB$Y2I3 <- str_count(bone67BB$Mods, "Triiodo on Y")
bone67BB$H2I <- str_count(bone67BB$Mods, "Iodo on H")
bone67BB$H2I2 <- str_count(bone67BB$Mods, "Diiodo on H")
bone67BB$ratI.Y <- bone67BB$Y2I/(bone67BB$Y)
bone67BB$ratI2.Y <- bone67BB$Y2I2/(bone67BB$Y)
bone67BB$ratI3.Y <- bone67BB$Y2I3/(bone67BB$Y)
bone67BB$ratI.H <- bone67BB$H2I/(bone67BB$H)
bone67BB$ratI2.H <- bone67BB$H2I2/(bone67BB$H)
bone67BB$allrat <- (bone67BB$Y2I+bone67BB$Y2I2+bone67BB$Y2I3+bone67BB$H2I+bone67BB$H2I2)/(bone67BB$Y+bone67BB$H)
bone67BB<-bone67BB[!(bone67BB$Y==0 & bone67BB$H==0),]
bone67BB[is.na(bone67BB)]<-0
bone67BB$Yiodo <- (bone67BB$ratI.Y*bone67BB$Total.Ion.Current+bone67BB$ratI2.Y*bone67BB$Total.Ion.Current+bone67BB$ratI3.Y*bone67BB$Total.Ion.Current)
bone67BB$Hiodo <- (bone67BB$ratI.H*bone67BB$Total.Ion.Current+bone67BB$ratI2.H*bone67BB$Total.Ion.Current)
bone67BB$iodo <- (bone67BB$allrat*bone67BB$Total.Ion.Current)
bone67BB6<- select(bone67BB, Protein.Name, Base.Sequence, Protein.Accession, Full.Sequence, Total.Ion.Current, Yiodo, Hiodo, iodo)
bone67BB8 <- aggregate(. ~ Protein.Name+Protein.Accession+Base.Sequence, bone67BB6, sum, na.action = NULL)
bone67BB8$Yperc <- ((bone67BB8$Yiodo) / (bone67BB8$Total.Ion.Current))*100
bone67BB8$Hperc <- ((bone67BB8$Hiodo) / (bone67BB8$Total.Ion.Current))*100
bone67BB8$Iperc <- ((bone67BB8$iodo) / (bone67BB8$Total.Ion.Current))*100
bone67BB9 <- select(bone67BB8, Protein.Name, Protein.Accession, Total.Ion.Current, Yiodo, Hiodo, iodo)
bone67BB9 <- aggregate(. ~ Protein.Name+Protein.Accession, bone67BB9, sum, na.action = NULL)
#bone67BB9 <- rbind(bone67BB9, data.frame(Protein.Name='Total', Protein.Accession="", as.list(colSums(bone67BB9[3:6]))))
bone67BB9$Yperc <- ((bone67BB9$Yiodo) / (bone67BB9$Total.Ion.Current))*100
bone67BB9$Hperc <- ((bone67BB9$Hiodo) / (bone67BB9$Total.Ion.Current))*100
bone67BB9$Iperc <- ((bone67BB9$iodo) / (bone67BB9$Total.Ion.Current))*100
bone67BB3 <- select(bone67BB9, Protein.Name, Protein.Accession, Yperc, Hperc, Iperc)
fIodoAll <- function(d, i){
  d2 <- d[i,]
  Y_mean <- mean(d2$Yperc)
  H_mean <- mean(d2$Hperc)
  I_mean <- mean(d2$Iperc)
  IodoAll <- c(Y_mean, H_mean, I_mean)
  return(IodoAll)
}

set.seed(423)
AllIodo67BB <- boot(bone67BB8, fIodoAll, R=1000)
confidence67BB_interval_Y = boot.ci(AllIodo67BB, index = 1, conf = 0.95, type = 'bca')
print(confidence67BB_interval_Y)
ci67BB_Y <- confidence67BB_interval_Y$bca[ ,c(4,5)]
print(ci67BB_Y)
confidence67BB_interval_H = boot.ci(AllIodo67BB, index = 2, conf = 0.95, type = 'bca')
print(confidence67BB_interval_H)
ci67BB_H <- confidence67BB_interval_H$bca[ ,c(4,5)]
print(ci67BB_H)
confidence67BB_interval_I = boot.ci(AllIodo67BB, index = 3, conf = 0.95, type = 'bca')
print(confidence67BB_interval_I)
ci67BB_I <- confidence67BB_interval_I$bca[ ,c(4,5)]
print(ci67BB_I)
bone67BB110 <- data.frame(paste(unique(bone67BB$File.Name)),mean(AllIodo67BB$t[,1]), sd(AllIodo67BB$t[,1]), paste(ci67BB_Y, collapse= "-"), mean(AllIodo67BB$t[,2]), sd(AllIodo67BB$t[,2]), paste(ci67BB_H, collapse= "-"), mean(AllIodo67BB$t[,3]), sd(AllIodo67BB$t[,3]), paste(ci67BB_I, collapse= "-"))
bone67BB111 <- data.frame(paste(unique(bone67BB$File.Name)),mean(AllIodo67BB$t[,1]), sd(AllIodo67BB$t[,1]), mean(AllIodo67BB$t[,2]), sd(AllIodo67BB$t[,2]), mean(AllIodo67BB$t[,3]), sd(AllIodo67BB$t[,3]))
names(bone67BB110)[1] <- "File.Name"
names(bone67BB110)[2] <- "Y mean"
names(bone67BB110)[3] <- "Y S.D."
names(bone67BB110)[4] <- "Y Confidence Interval"
names(bone67BB110)[5] <- "H mean"
names(bone67BB110)[6] <- "H S.D."
names(bone67BB110)[7] <- "H Confidence Interval"
names(bone67BB110)[8] <- "I mean"
names(bone67BB110)[9] <- "I S.D."
names(bone67BB110)[10] <- "I Confidence Interval"
names(bone67BB111)[1] <- "File.Name"
names(bone67BB111)[2] <- "Y mean"
names(bone67BB111)[3] <- "Y S.D."
names(bone67BB111)[4] <- "H mean"
names(bone67BB111)[5] <- "H S.D."
names(bone67BB111)[6] <- "I mean"
names(bone67BB111)[7] <- "I S.D."
write.csv(bone67BB3, file = "67BB-perc.csv")
exists('bone67BB110') && is.data.frame(write.csv(bone67BB110, file = "67BB-bootstrap.csv"))
exists('bone67BB111') && is.data.frame(write.csv(bone67BB111, file = "67BB-bootstrap1.csv"))

bone67AM <-read.csv("67A-MAllPSMs.psmtsv", sep = "\t")
bone67AM<-bone67AM[(bone67AM$QValue<=0.01),]
bone67AM <- bone67AM[!grepl("DECOY", bone67AM$Protein.Accession),]
bone67AM <- separate_rows(bone67AM, Mods, sep = "\\|")
bone67AM$Y <- str_count(bone67AM$Base.Sequence, "Y")
bone67AM$H <- str_count(bone67AM$Base.Sequence, "H")
bone67AM$Y2I <- str_count(bone67AM$Mods, "Iodo on Y")
bone67AM$Y2I2 <- str_count(bone67AM$Mods, "Diiodo on Y")
bone67AM$Y2I3 <- str_count(bone67AM$Mods, "Triiodo on Y")
bone67AM$H2I <- str_count(bone67AM$Mods, "Iodo on H")
bone67AM$H2I2 <- str_count(bone67AM$Mods, "Diiodo on H")
bone67AM$ratI.Y <- bone67AM$Y2I/(bone67AM$Y)
bone67AM$ratI2.Y <- bone67AM$Y2I2/(bone67AM$Y)
bone67AM$ratI3.Y <- bone67AM$Y2I3/(bone67AM$Y)
bone67AM$ratI.H <- bone67AM$H2I/(bone67AM$H)
bone67AM$ratI2.H <- bone67AM$H2I2/(bone67AM$H)
bone67AM$allrat <- (bone67AM$Y2I+bone67AM$Y2I2+bone67AM$Y2I3+bone67AM$H2I+bone67AM$H2I2)/(bone67AM$Y+bone67AM$H)
bone67AM<-bone67AM[!(bone67AM$Y==0 & bone67AM$H==0),]
bone67AM[is.na(bone67AM)]<-0
bone67AM$Yiodo <- (bone67AM$ratI.Y*bone67AM$Total.Ion.Current+bone67AM$ratI2.Y*bone67AM$Total.Ion.Current+bone67AM$ratI3.Y*bone67AM$Total.Ion.Current)
bone67AM$Hiodo <- (bone67AM$ratI.H*bone67AM$Total.Ion.Current+bone67AM$ratI2.H*bone67AM$Total.Ion.Current)
bone67AM$iodo <- (bone67AM$allrat*bone67AM$Total.Ion.Current)
bone67AM6<- select(bone67AM, Protein.Name, Base.Sequence, Protein.Accession, Full.Sequence, Total.Ion.Current, Yiodo, Hiodo, iodo)
bone67AM8 <- aggregate(. ~ Protein.Name+Protein.Accession+Base.Sequence, bone67AM6, sum, na.action = NULL)
bone67AM8$Yperc <- ((bone67AM8$Yiodo) / (bone67AM8$Total.Ion.Current))*100
bone67AM8$Hperc <- ((bone67AM8$Hiodo) / (bone67AM8$Total.Ion.Current))*100
bone67AM8$Iperc <- ((bone67AM8$iodo) / (bone67AM8$Total.Ion.Current))*100
bone67AM9 <- select(bone67AM8, Protein.Name, Protein.Accession, Total.Ion.Current, Yiodo, Hiodo, iodo)
bone67AM9 <- aggregate(. ~ Protein.Name+Protein.Accession, bone67AM9, sum, na.action = NULL)
#bone67AM9 <- rbind(bone67AM9, data.frame(Protein.Name='Total', Protein.Accession="", as.list(colSums(bone67AM9[3:6]))))
bone67AM9$Yperc <- ((bone67AM9$Yiodo) / (bone67AM9$Total.Ion.Current))*100
bone67AM9$Hperc <- ((bone67AM9$Hiodo) / (bone67AM9$Total.Ion.Current))*100
bone67AM9$Iperc <- ((bone67AM9$iodo) / (bone67AM9$Total.Ion.Current))*100
bone67AM3 <- select(bone67AM9, Protein.Name, Protein.Accession, Yperc, Hperc, Iperc)
fIodoAll <- function(d, i){
  d2 <- d[i,]
  Y_mean <- mean(d2$Yperc)
  H_mean <- mean(d2$Hperc)
  I_mean <- mean(d2$Iperc)
  IodoAll <- c(Y_mean, H_mean, I_mean)
  return(IodoAll)
}

set.seed(423)
AllIodo67AM <- boot(bone67AM8, fIodoAll, R=1000)
confidence67AM_interval_Y = boot.ci(AllIodo67AM, index = 1, conf = 0.95, type = 'bca')
print(confidence67AM_interval_Y)
ci67AM_Y <- confidence67AM_interval_Y$bca[ ,c(4,5)]
print(ci67AM_Y)
confidence67AM_interval_H = boot.ci(AllIodo67AM, index = 2, conf = 0.95, type = 'bca')
print(confidence67AM_interval_H)
ci67AM_H <- confidence67AM_interval_H$bca[ ,c(4,5)]
print(ci67AM_H)
confidence67AM_interval_I = boot.ci(AllIodo67AM, index = 3, conf = 0.95, type = 'bca')
print(confidence67AM_interval_I)
ci67AM_I <- confidence67AM_interval_I$bca[ ,c(4,5)]
print(ci67AM_I)
bone67AM110 <- data.frame(paste(unique(bone67AM$File.Name)),mean(AllIodo67AM$t[,1]), sd(AllIodo67AM$t[,1]), paste(ci67AM_Y, collapse= "-"), mean(AllIodo67AM$t[,2]), sd(AllIodo67AM$t[,2]), paste(ci67AM_H, collapse= "-"), mean(AllIodo67AM$t[,3]), sd(AllIodo67AM$t[,3]), paste(ci67AM_I, collapse= "-"))
bone67AM111 <- data.frame(paste(unique(bone67AM$File.Name)),mean(AllIodo67AM$t[,1]), sd(AllIodo67AM$t[,1]), mean(AllIodo67AM$t[,2]), sd(AllIodo67AM$t[,2]), mean(AllIodo67AM$t[,3]), sd(AllIodo67AM$t[,3]))
names(bone67AM110)[1] <- "File.Name"
names(bone67AM110)[2] <- "Y mean"
names(bone67AM110)[3] <- "Y S.D."
names(bone67AM110)[4] <- "Y Confidence Interval"
names(bone67AM110)[5] <- "H mean"
names(bone67AM110)[6] <- "H S.D."
names(bone67AM110)[7] <- "H Confidence Interval"
names(bone67AM110)[8] <- "I mean"
names(bone67AM110)[9] <- "I S.D."
names(bone67AM110)[10] <- "I Confidence Interval"
names(bone67AM111)[1] <- "File.Name"
names(bone67AM111)[2] <- "Y mean"
names(bone67AM111)[3] <- "Y S.D."
names(bone67AM111)[4] <- "H mean"
names(bone67AM111)[5] <- "H S.D."
names(bone67AM111)[6] <- "I mean"
names(bone67AM111)[7] <- "I S.D."
write.csv(bone67AM3, file = "67AM-perc.csv")
exists('bone67AM110') && is.data.frame(write.csv(bone67AM110, file = "67AM-bootstrap.csv"))
exists('bone67AM111') && is.data.frame(write.csv(bone67AM111, file = "67AM-bootstrap1.csv"))

bone67BM <-read.csv("67B-MAllPSMs.psmtsv", sep = "\t")
bone67BM<-bone67BM[(bone67BM$QValue<=0.01),]
bone67BM <- bone67BM[!grepl("DECOY", bone67BM$Protein.Accession),]
bone67BM <- separate_rows(bone67BM, Mods, sep = "\\|")
bone67BM$Y <- str_count(bone67BM$Base.Sequence, "Y")
bone67BM$H <- str_count(bone67BM$Base.Sequence, "H")
bone67BM$Y2I <- str_count(bone67BM$Mods, "Iodo on Y")
bone67BM$Y2I2 <- str_count(bone67BM$Mods, "Diiodo on Y")
bone67BM$Y2I3 <- str_count(bone67BM$Mods, "Triiodo on Y")
bone67BM$H2I <- str_count(bone67BM$Mods, "Iodo on H")
bone67BM$H2I2 <- str_count(bone67BM$Mods, "Diiodo on H")
bone67BM$ratI.Y <- bone67BM$Y2I/(bone67BM$Y)
bone67BM$ratI2.Y <- bone67BM$Y2I2/(bone67BM$Y)
bone67BM$ratI3.Y <- bone67BM$Y2I3/(bone67BM$Y)
bone67BM$ratI.H <- bone67BM$H2I/(bone67BM$H)
bone67BM$ratI2.H <- bone67BM$H2I2/(bone67BM$H)
bone67BM$allrat <- (bone67BM$Y2I+bone67BM$Y2I2+bone67BM$Y2I3+bone67BM$H2I+bone67BM$H2I2)/(bone67BM$Y+bone67BM$H)
bone67BM<-bone67BM[!(bone67BM$Y==0 & bone67BM$H==0),]
bone67BM[is.na(bone67BM)]<-0
bone67BM$Yiodo <- (bone67BM$ratI.Y*bone67BM$Total.Ion.Current+bone67BM$ratI2.Y*bone67BM$Total.Ion.Current+bone67BM$ratI3.Y*bone67BM$Total.Ion.Current)
bone67BM$Hiodo <- (bone67BM$ratI.H*bone67BM$Total.Ion.Current+bone67BM$ratI2.H*bone67BM$Total.Ion.Current)
bone67BM$iodo <- (bone67BM$allrat*bone67BM$Total.Ion.Current)
bone67BM6<- select(bone67BM, Protein.Name, Base.Sequence, Protein.Accession, Full.Sequence, Total.Ion.Current, Yiodo, Hiodo, iodo)
bone67BM8 <- aggregate(. ~ Protein.Name+Protein.Accession+Base.Sequence, bone67BM6, sum, na.action = NULL)
bone67BM8$Yperc <- ((bone67BM8$Yiodo) / (bone67BM8$Total.Ion.Current))*100
bone67BM8$Hperc <- ((bone67BM8$Hiodo) / (bone67BM8$Total.Ion.Current))*100
bone67BM8$Iperc <- ((bone67BM8$iodo) / (bone67BM8$Total.Ion.Current))*100
bone67BM9 <- select(bone67BM8, Protein.Name, Protein.Accession, Total.Ion.Current, Yiodo, Hiodo, iodo)
bone67BM9 <- aggregate(. ~ Protein.Name+Protein.Accession, bone67BM9, sum, na.action = NULL)
#bone67BM9 <- rbind(bone67BM9, data.frame(Protein.Name='Total', Protein.Accession="", as.list(colSums(bone67BM9[3:6]))))
bone67BM9$Yperc <- ((bone67BM9$Yiodo) / (bone67BM9$Total.Ion.Current))*100
bone67BM9$Hperc <- ((bone67BM9$Hiodo) / (bone67BM9$Total.Ion.Current))*100
bone67BM9$Iperc <- ((bone67BM9$iodo) / (bone67BM9$Total.Ion.Current))*100
bone67BM3 <- select(bone67BM9, Protein.Name, Protein.Accession, Yperc, Hperc, Iperc)
fIodoAll <- function(d, i){
  d2 <- d[i,]
  Y_mean <- mean(d2$Yperc)
  H_mean <- mean(d2$Hperc)
  I_mean <- mean(d2$Iperc)
  IodoAll <- c(Y_mean, H_mean, I_mean)
  return(IodoAll)
}

set.seed(423)
AllIodo67BM <- boot(bone67BM8, fIodoAll, R=1000)
confidence67BM_interval_Y = boot.ci(AllIodo67BM, index = 1, conf = 0.95, type = 'bca')
print(confidence67BM_interval_Y)
ci67BM_Y <- confidence67BM_interval_Y$bca[ ,c(4,5)]
print(ci67BM_Y)
confidence67BM_interval_H = boot.ci(AllIodo67BM, index = 2, conf = 0.95, type = 'bca')
print(confidence67BM_interval_H)
ci67BM_H <- confidence67BM_interval_H$bca[ ,c(4,5)]
print(ci67BM_H)
confidence67BM_interval_I = boot.ci(AllIodo67BM, index = 3, conf = 0.95, type = 'bca')
print(confidence67BM_interval_I)
ci67BM_I <- confidence67BM_interval_I$bca[ ,c(4,5)]
print(ci67BM_I)
bone67BM110 <- data.frame(paste(unique(bone67BM$File.Name)),mean(AllIodo67BM$t[,1]), sd(AllIodo67BM$t[,1]), paste(ci67BM_Y, collapse= "-"), mean(AllIodo67BM$t[,2]), sd(AllIodo67BM$t[,2]), paste(ci67BM_H, collapse= "-"), mean(AllIodo67BM$t[,3]), sd(AllIodo67BM$t[,3]), paste(ci67BM_I, collapse= "-"))
bone67BM111 <- data.frame(paste(unique(bone67BM$File.Name)),mean(AllIodo67BM$t[,1]), sd(AllIodo67BM$t[,1]), mean(AllIodo67BM$t[,2]), sd(AllIodo67BM$t[,2]), mean(AllIodo67BM$t[,3]), sd(AllIodo67BM$t[,3]))
names(bone67BM110)[1] <- "File.Name"
names(bone67BM110)[2] <- "Y mean"
names(bone67BM110)[3] <- "Y S.D."
names(bone67BM110)[4] <- "Y Confidence Interval"
names(bone67BM110)[5] <- "H mean"
names(bone67BM110)[6] <- "H S.D."
names(bone67BM110)[7] <- "H Confidence Interval"
names(bone67BM110)[8] <- "I mean"
names(bone67BM110)[9] <- "I S.D."
names(bone67BM110)[10] <- "I Confidence Interval"
names(bone67BM111)[1] <- "File.Name"
names(bone67BM111)[2] <- "Y mean"
names(bone67BM111)[3] <- "Y S.D."
names(bone67BM111)[4] <- "H mean"
names(bone67BM111)[5] <- "H S.D."
names(bone67BM111)[6] <- "I mean"
names(bone67BM111)[7] <- "I S.D."
write.csv(bone67BM3, file = "67BM-perc.csv")
exists('bone67BM110') && is.data.frame(write.csv(bone67BM110, file = "67BM-bootstrap.csv"))
exists('bone67BM111') && is.data.frame(write.csv(bone67BM111, file = "67BM-bootstrap1.csv"))

bone68AB <-read.csv("68A-BAllPSMs.psmtsv", sep = "\t")
bone68AB<-bone68AB[(bone68AB$QValue<=0.01),]
bone68AB <- bone68AB[!grepl("DECOY", bone68AB$Protein.Accession),]
bone68AB <- separate_rows(bone68AB, Mods, sep = "\\|")
bone68AB$Y <- str_count(bone68AB$Base.Sequence, "Y")
bone68AB$H <- str_count(bone68AB$Base.Sequence, "H")
bone68AB$Y2I <- str_count(bone68AB$Mods, "Iodo on Y")
bone68AB$Y2I2 <- str_count(bone68AB$Mods, "Diiodo on Y")
bone68AB$Y2I3 <- str_count(bone68AB$Mods, "Triiodo on Y")
bone68AB$H2I <- str_count(bone68AB$Mods, "Iodo on H")
bone68AB$H2I2 <- str_count(bone68AB$Mods, "Diiodo on H")
bone68AB$ratI.Y <- bone68AB$Y2I/(bone68AB$Y)
bone68AB$ratI2.Y <- bone68AB$Y2I2/(bone68AB$Y)
bone68AB$ratI3.Y <- bone68AB$Y2I3/(bone68AB$Y)
bone68AB$ratI.H <- bone68AB$H2I/(bone68AB$H)
bone68AB$ratI2.H <- bone68AB$H2I2/(bone68AB$H)
bone68AB$allrat <- (bone68AB$Y2I+bone68AB$Y2I2+bone68AB$Y2I3+bone68AB$H2I+bone68AB$H2I2)/(bone68AB$Y+bone68AB$H)
bone68AB<-bone68AB[!(bone68AB$Y==0 & bone68AB$H==0),]
bone68AB[is.na(bone68AB)]<-0
bone68AB$Yiodo <- (bone68AB$ratI.Y*bone68AB$Total.Ion.Current+bone68AB$ratI2.Y*bone68AB$Total.Ion.Current+bone68AB$ratI3.Y*bone68AB$Total.Ion.Current)
bone68AB$Hiodo <- (bone68AB$ratI.H*bone68AB$Total.Ion.Current+bone68AB$ratI2.H*bone68AB$Total.Ion.Current)
bone68AB$iodo <- (bone68AB$allrat*bone68AB$Total.Ion.Current)
bone68AB6<- select(bone68AB, Protein.Name, Base.Sequence, Protein.Accession, Full.Sequence, Total.Ion.Current, Yiodo, Hiodo, iodo)
bone68AB8 <- aggregate(. ~ Protein.Name+Protein.Accession+Base.Sequence, bone68AB6, sum, na.action = NULL)
bone68AB8$Yperc <- ((bone68AB8$Yiodo) / (bone68AB8$Total.Ion.Current))*100
bone68AB8$Hperc <- ((bone68AB8$Hiodo) / (bone68AB8$Total.Ion.Current))*100
bone68AB8$Iperc <- ((bone68AB8$iodo) / (bone68AB8$Total.Ion.Current))*100
bone68AB9 <- select(bone68AB8, Protein.Name, Protein.Accession, Total.Ion.Current, Yiodo, Hiodo, iodo)
bone68AB9 <- aggregate(. ~ Protein.Name+Protein.Accession, bone68AB9, sum, na.action = NULL)
#bone68AB9 <- rbind(bone68AB9, data.frame(Protein.Name='Total', Protein.Accession="", as.list(colSums(bone68AB9[3:6]))))
bone68AB9$Yperc <- ((bone68AB9$Yiodo) / (bone68AB9$Total.Ion.Current))*100
bone68AB9$Hperc <- ((bone68AB9$Hiodo) / (bone68AB9$Total.Ion.Current))*100
bone68AB9$Iperc <- ((bone68AB9$iodo) / (bone68AB9$Total.Ion.Current))*100
bone68AB3 <- select(bone68AB9, Protein.Name, Protein.Accession, Yperc, Hperc, Iperc)
fIodoAll <- function(d, i){
  d2 <- d[i,]
  Y_mean <- mean(d2$Yperc)
  H_mean <- mean(d2$Hperc)
  I_mean <- mean(d2$Iperc)
  IodoAll <- c(Y_mean, H_mean, I_mean)
  return(IodoAll)
}

set.seed(423)
AllIodo68AB <- boot(bone68AB8, fIodoAll, R=1000)
confidence68AB_interval_Y = boot.ci(AllIodo68AB, index = 1, conf = 0.95, type = 'bca')
print(confidence68AB_interval_Y)
ci68AB_Y <- confidence68AB_interval_Y$bca[ ,c(4,5)]
print(ci68AB_Y)
confidence68AB_interval_H = boot.ci(AllIodo68AB, index = 2, conf = 0.95, type = 'bca')
print(confidence68AB_interval_H)
ci68AB_H <- confidence68AB_interval_H$bca[ ,c(4,5)]
print(ci68AB_H)
confidence68AB_interval_I = boot.ci(AllIodo68AB, index = 3, conf = 0.95, type = 'bca')
print(confidence68AB_interval_I)
ci68AB_I <- confidence68AB_interval_I$bca[ ,c(4,5)]
print(ci68AB_I)
bone68AB110 <- data.frame(paste(unique(bone68AB$File.Name)),mean(AllIodo68AB$t[,1]), sd(AllIodo68AB$t[,1]), paste(ci68AB_Y, collapse= "-"), mean(AllIodo68AB$t[,2]), sd(AllIodo68AB$t[,2]), paste(ci68AB_H, collapse= "-"), mean(AllIodo68AB$t[,3]), sd(AllIodo68AB$t[,3]), paste(ci68AB_I, collapse= "-"))
bone68AB111 <- data.frame(paste(unique(bone68AB$File.Name)),mean(AllIodo68AB$t[,1]), sd(AllIodo68AB$t[,1]), mean(AllIodo68AB$t[,2]), sd(AllIodo68AB$t[,2]), mean(AllIodo68AB$t[,3]), sd(AllIodo68AB$t[,3]))
names(bone68AB110)[1] <- "File.Name"
names(bone68AB110)[2] <- "Y mean"
names(bone68AB110)[3] <- "Y S.D."
names(bone68AB110)[4] <- "Y Confidence Interval"
names(bone68AB110)[5] <- "H mean"
names(bone68AB110)[6] <- "H S.D."
names(bone68AB110)[7] <- "H Confidence Interval"
names(bone68AB110)[8] <- "I mean"
names(bone68AB110)[9] <- "I S.D."
names(bone68AB110)[10] <- "I Confidence Interval"
names(bone68AB111)[1] <- "File.Name"
names(bone68AB111)[2] <- "Y mean"
names(bone68AB111)[3] <- "Y S.D."
names(bone68AB111)[4] <- "H mean"
names(bone68AB111)[5] <- "H S.D."
names(bone68AB111)[6] <- "I mean"
names(bone68AB111)[7] <- "I S.D."
write.csv(bone68AB3, file = "68AB-perc.csv")
exists('bone68AB110') && is.data.frame(write.csv(bone68AB110, file = "68AB-bootstrap.csv"))
exists('bone68AB111') && is.data.frame(write.csv(bone68AB111, file = "68AB-bootstrap1.csv"))

bone68BB <-read.csv("68B-BAllPSMs.psmtsv", sep = "\t")
bone68BB<-bone68BB[(bone68BB$QValue<=0.01),]
bone68BB <- bone68BB[!grepl("DECOY", bone68BB$Protein.Accession),]
bone68BB <- separate_rows(bone68BB, Mods, sep = "\\|")
bone68BB$Y <- str_count(bone68BB$Base.Sequence, "Y")
bone68BB$H <- str_count(bone68BB$Base.Sequence, "H")
bone68BB$Y2I <- str_count(bone68BB$Mods, "Iodo on Y")
bone68BB$Y2I2 <- str_count(bone68BB$Mods, "Diiodo on Y")
bone68BB$Y2I3 <- str_count(bone68BB$Mods, "Triiodo on Y")
bone68BB$H2I <- str_count(bone68BB$Mods, "Iodo on H")
bone68BB$H2I2 <- str_count(bone68BB$Mods, "Diiodo on H")
bone68BB$ratI.Y <- bone68BB$Y2I/(bone68BB$Y)
bone68BB$ratI2.Y <- bone68BB$Y2I2/(bone68BB$Y)
bone68BB$ratI3.Y <- bone68BB$Y2I3/(bone68BB$Y)
bone68BB$ratI.H <- bone68BB$H2I/(bone68BB$H)
bone68BB$ratI2.H <- bone68BB$H2I2/(bone68BB$H)
bone68BB$allrat <- (bone68BB$Y2I+bone68BB$Y2I2+bone68BB$Y2I3+bone68BB$H2I+bone68BB$H2I2)/(bone68BB$Y+bone68BB$H)
bone68BB<-bone68BB[!(bone68BB$Y==0 & bone68BB$H==0),]
bone68BB[is.na(bone68BB)]<-0
bone68BB$Yiodo <- (bone68BB$ratI.Y*bone68BB$Total.Ion.Current+bone68BB$ratI2.Y*bone68BB$Total.Ion.Current+bone68BB$ratI3.Y*bone68BB$Total.Ion.Current)
bone68BB$Hiodo <- (bone68BB$ratI.H*bone68BB$Total.Ion.Current+bone68BB$ratI2.H*bone68BB$Total.Ion.Current)
bone68BB$iodo <- (bone68BB$allrat*bone68BB$Total.Ion.Current)
bone68BB6<- select(bone68BB, Protein.Name, Base.Sequence, Protein.Accession, Full.Sequence, Total.Ion.Current, Yiodo, Hiodo, iodo)
bone68BB8 <- aggregate(. ~ Protein.Name+Protein.Accession+Base.Sequence, bone68BB6, sum, na.action = NULL)
bone68BB8$Yperc <- ((bone68BB8$Yiodo) / (bone68BB8$Total.Ion.Current))*100
bone68BB8$Hperc <- ((bone68BB8$Hiodo) / (bone68BB8$Total.Ion.Current))*100
bone68BB8$Iperc <- ((bone68BB8$iodo) / (bone68BB8$Total.Ion.Current))*100
bone68BB9 <- select(bone68BB8, Protein.Name, Protein.Accession, Total.Ion.Current, Yiodo, Hiodo, iodo)
bone68BB9 <- aggregate(. ~ Protein.Name+Protein.Accession, bone68BB9, sum, na.action = NULL)
#bone68BB9 <- rbind(bone68BB9, data.frame(Protein.Name='Total', Protein.Accession="", as.list(colSums(bone68BB9[3:6]))))
bone68BB9$Yperc <- ((bone68BB9$Yiodo) / (bone68BB9$Total.Ion.Current))*100
bone68BB9$Hperc <- ((bone68BB9$Hiodo) / (bone68BB9$Total.Ion.Current))*100
bone68BB9$Iperc <- ((bone68BB9$iodo) / (bone68BB9$Total.Ion.Current))*100
bone68BB3 <- select(bone68BB9, Protein.Name, Protein.Accession, Yperc, Hperc, Iperc)
fIodoAll <- function(d, i){
  d2 <- d[i,]
  Y_mean <- mean(d2$Yperc)
  H_mean <- mean(d2$Hperc)
  I_mean <- mean(d2$Iperc)
  IodoAll <- c(Y_mean, H_mean, I_mean)
  return(IodoAll)
}

set.seed(423)
AllIodo68BB <- boot(bone68BB8, fIodoAll, R=1000)
confidence68BB_interval_Y = boot.ci(AllIodo68BB, index = 1, conf = 0.95, type = 'bca')
print(confidence68BB_interval_Y)
ci68BB_Y <- confidence68BB_interval_Y$bca[ ,c(4,5)]
print(ci68BB_Y)
confidence68BB_interval_H = boot.ci(AllIodo68BB, index = 2, conf = 0.95, type = 'bca')
print(confidence68BB_interval_H)
ci68BB_H <- confidence68BB_interval_H$bca[ ,c(4,5)]
print(ci68BB_H)
confidence68BB_interval_I = boot.ci(AllIodo68BB, index = 3, conf = 0.95, type = 'bca')
print(confidence68BB_interval_I)
ci68BB_I <- confidence68BB_interval_I$bca[ ,c(4,5)]
print(ci68BB_I)
bone68BB110 <- data.frame(paste(unique(bone68BB$File.Name)),mean(AllIodo68BB$t[,1]), sd(AllIodo68BB$t[,1]), paste(ci68BB_Y, collapse= "-"), mean(AllIodo68BB$t[,2]), sd(AllIodo68BB$t[,2]), paste(ci68BB_H, collapse= "-"), mean(AllIodo68BB$t[,3]), sd(AllIodo68BB$t[,3]), paste(ci68BB_I, collapse= "-"))
bone68BB111 <- data.frame(paste(unique(bone68BB$File.Name)),mean(AllIodo68BB$t[,1]), sd(AllIodo68BB$t[,1]), mean(AllIodo68BB$t[,2]), sd(AllIodo68BB$t[,2]), mean(AllIodo68BB$t[,3]), sd(AllIodo68BB$t[,3]))
names(bone68BB110)[1] <- "File.Name"
names(bone68BB110)[2] <- "Y mean"
names(bone68BB110)[3] <- "Y S.D."
names(bone68BB110)[4] <- "Y Confidence Interval"
names(bone68BB110)[5] <- "H mean"
names(bone68BB110)[6] <- "H S.D."
names(bone68BB110)[7] <- "H Confidence Interval"
names(bone68BB110)[8] <- "I mean"
names(bone68BB110)[9] <- "I S.D."
names(bone68BB110)[10] <- "I Confidence Interval"
names(bone68BB111)[1] <- "File.Name"
names(bone68BB111)[2] <- "Y mean"
names(bone68BB111)[3] <- "Y S.D."
names(bone68BB111)[4] <- "H mean"
names(bone68BB111)[5] <- "H S.D."
names(bone68BB111)[6] <- "I mean"
names(bone68BB111)[7] <- "I S.D."
write.csv(bone68BB3, file = "68BB-perc.csv")
exists('bone68BB110') && is.data.frame(write.csv(bone68BB110, file = "68BB-bootstrap.csv"))
exists('bone68BB111') && is.data.frame(write.csv(bone68BB111, file = "68BB-bootstrap1.csv"))

bone68AM <-read.csv("68A-MAllPSMs.psmtsv", sep = "\t")
bone68AM<-bone68AM[(bone68AM$QValue<=0.01),]
bone68AM <- bone68AM[!grepl("DECOY", bone68AM$Protein.Accession),]
bone68AM <- separate_rows(bone68AM, Mods, sep = "\\|")
bone68AM$Y <- str_count(bone68AM$Base.Sequence, "Y")
bone68AM$H <- str_count(bone68AM$Base.Sequence, "H")
bone68AM$Y2I <- str_count(bone68AM$Mods, "Iodo on Y")
bone68AM$Y2I2 <- str_count(bone68AM$Mods, "Diiodo on Y")
bone68AM$Y2I3 <- str_count(bone68AM$Mods, "Triiodo on Y")
bone68AM$H2I <- str_count(bone68AM$Mods, "Iodo on H")
bone68AM$H2I2 <- str_count(bone68AM$Mods, "Diiodo on H")
bone68AM$ratI.Y <- bone68AM$Y2I/(bone68AM$Y)
bone68AM$ratI2.Y <- bone68AM$Y2I2/(bone68AM$Y)
bone68AM$ratI3.Y <- bone68AM$Y2I3/(bone68AM$Y)
bone68AM$ratI.H <- bone68AM$H2I/(bone68AM$H)
bone68AM$ratI2.H <- bone68AM$H2I2/(bone68AM$H)
bone68AM$allrat <- (bone68AM$Y2I+bone68AM$Y2I2+bone68AM$Y2I3+bone68AM$H2I+bone68AM$H2I2)/(bone68AM$Y+bone68AM$H)
bone68AM<-bone68AM[!(bone68AM$Y==0 & bone68AM$H==0),]
bone68AM[is.na(bone68AM)]<-0
bone68AM$Yiodo <- (bone68AM$ratI.Y*bone68AM$Total.Ion.Current+bone68AM$ratI2.Y*bone68AM$Total.Ion.Current+bone68AM$ratI3.Y*bone68AM$Total.Ion.Current)
bone68AM$Hiodo <- (bone68AM$ratI.H*bone68AM$Total.Ion.Current+bone68AM$ratI2.H*bone68AM$Total.Ion.Current)
bone68AM$iodo <- (bone68AM$allrat*bone68AM$Total.Ion.Current)
bone68AM6<- select(bone68AM, Protein.Name, Base.Sequence, Protein.Accession, Full.Sequence, Total.Ion.Current, Yiodo, Hiodo, iodo)
bone68AM8 <- aggregate(. ~ Protein.Name+Protein.Accession+Base.Sequence, bone68AM6, sum, na.action = NULL)
bone68AM8$Yperc <- ((bone68AM8$Yiodo) / (bone68AM8$Total.Ion.Current))*100
bone68AM8$Hperc <- ((bone68AM8$Hiodo) / (bone68AM8$Total.Ion.Current))*100
bone68AM8$Iperc <- ((bone68AM8$iodo) / (bone68AM8$Total.Ion.Current))*100
bone68AM9 <- select(bone68AM8, Protein.Name, Protein.Accession, Total.Ion.Current, Yiodo, Hiodo, iodo)
bone68AM9 <- aggregate(. ~ Protein.Name+Protein.Accession, bone68AM9, sum, na.action = NULL)
#bone68AM9 <- rbind(bone68AM9, data.frame(Protein.Name='Total', Protein.Accession="", as.list(colSums(bone68AM9[3:6]))))
bone68AM9$Yperc <- ((bone68AM9$Yiodo) / (bone68AM9$Total.Ion.Current))*100
bone68AM9$Hperc <- ((bone68AM9$Hiodo) / (bone68AM9$Total.Ion.Current))*100
bone68AM9$Iperc <- ((bone68AM9$iodo) / (bone68AM9$Total.Ion.Current))*100
bone68AM3 <- select(bone68AM9, Protein.Name, Protein.Accession, Yperc, Hperc, Iperc)
fIodoAll <- function(d, i){
  d2 <- d[i,]
  Y_mean <- mean(d2$Yperc)
  H_mean <- mean(d2$Hperc)
  I_mean <- mean(d2$Iperc)
  IodoAll <- c(Y_mean, H_mean, I_mean)
  return(IodoAll)
}

set.seed(423)
AllIodo68AM <- boot(bone68AM8, fIodoAll, R=1000)
confidence68AM_interval_Y = boot.ci(AllIodo68AM, index = 1, conf = 0.95, type = 'bca')
print(confidence68AM_interval_Y)
ci68AM_Y <- confidence68AM_interval_Y$bca[ ,c(4,5)]
print(ci68AM_Y)
confidence68AM_interval_H = boot.ci(AllIodo68AM, index = 2, conf = 0.95, type = 'bca')
print(confidence68AM_interval_H)
ci68AM_H <- confidence68AM_interval_H$bca[ ,c(4,5)]
print(ci68AM_H)
confidence68AM_interval_I = boot.ci(AllIodo68AM, index = 3, conf = 0.95, type = 'bca')
print(confidence68AM_interval_I)
ci68AM_I <- confidence68AM_interval_I$bca[ ,c(4,5)]
print(ci68AM_I)
bone68AM110 <- data.frame(paste(unique(bone68AM$File.Name)),mean(AllIodo68AM$t[,1]), sd(AllIodo68AM$t[,1]), paste(ci68AM_Y, collapse= "-"), mean(AllIodo68AM$t[,2]), sd(AllIodo68AM$t[,2]), paste(ci68AM_H, collapse= "-"), mean(AllIodo68AM$t[,3]), sd(AllIodo68AM$t[,3]), paste(ci68AM_I, collapse= "-"))
bone68AM111 <- data.frame(paste(unique(bone68AM$File.Name)),mean(AllIodo68AM$t[,1]), sd(AllIodo68AM$t[,1]), mean(AllIodo68AM$t[,2]), sd(AllIodo68AM$t[,2]), mean(AllIodo68AM$t[,3]), sd(AllIodo68AM$t[,3]))
names(bone68AM110)[1] <- "File.Name"
names(bone68AM110)[2] <- "Y mean"
names(bone68AM110)[3] <- "Y S.D."
names(bone68AM110)[4] <- "Y Confidence Interval"
names(bone68AM110)[5] <- "H mean"
names(bone68AM110)[6] <- "H S.D."
names(bone68AM110)[7] <- "H Confidence Interval"
names(bone68AM110)[8] <- "I mean"
names(bone68AM110)[9] <- "I S.D."
names(bone68AM110)[10] <- "I Confidence Interval"
names(bone68AM111)[1] <- "File.Name"
names(bone68AM111)[2] <- "Y mean"
names(bone68AM111)[3] <- "Y S.D."
names(bone68AM111)[4] <- "H mean"
names(bone68AM111)[5] <- "H S.D."
names(bone68AM111)[6] <- "I mean"
names(bone68AM111)[7] <- "I S.D."
write.csv(bone68AM3, file = "68AM-perc.csv")
exists('bone68AM110') && is.data.frame(write.csv(bone68AM110, file = "68AM-bootstrap.csv"))
exists('bone68AM111') && is.data.frame(write.csv(bone68AM111, file = "68AM-bootstrap1.csv"))

bone68BM <-read.csv("68B-MAllPSMs.psmtsv", sep = "\t")
bone68BM<-bone68BM[(bone68BM$QValue<=0.01),]
bone68BM <- bone68BM[!grepl("DECOY", bone68BM$Protein.Accession),]
bone68BM <- separate_rows(bone68BM, Mods, sep = "\\|")
bone68BM$Y <- str_count(bone68BM$Base.Sequence, "Y")
bone68BM$H <- str_count(bone68BM$Base.Sequence, "H")
bone68BM$Y2I <- str_count(bone68BM$Mods, "Iodo on Y")
bone68BM$Y2I2 <- str_count(bone68BM$Mods, "Diiodo on Y")
bone68BM$Y2I3 <- str_count(bone68BM$Mods, "Triiodo on Y")
bone68BM$H2I <- str_count(bone68BM$Mods, "Iodo on H")
bone68BM$H2I2 <- str_count(bone68BM$Mods, "Diiodo on H")
bone68BM$ratI.Y <- bone68BM$Y2I/(bone68BM$Y)
bone68BM$ratI2.Y <- bone68BM$Y2I2/(bone68BM$Y)
bone68BM$ratI3.Y <- bone68BM$Y2I3/(bone68BM$Y)
bone68BM$ratI.H <- bone68BM$H2I/(bone68BM$H)
bone68BM$ratI2.H <- bone68BM$H2I2/(bone68BM$H)
bone68BM$allrat <- (bone68BM$Y2I+bone68BM$Y2I2+bone68BM$Y2I3+bone68BM$H2I+bone68BM$H2I2)/(bone68BM$Y+bone68BM$H)
bone68BM<-bone68BM[!(bone68BM$Y==0 & bone68BM$H==0),]
bone68BM[is.na(bone68BM)]<-0
bone68BM$Yiodo <- (bone68BM$ratI.Y*bone68BM$Total.Ion.Current+bone68BM$ratI2.Y*bone68BM$Total.Ion.Current+bone68BM$ratI3.Y*bone68BM$Total.Ion.Current)
bone68BM$Hiodo <- (bone68BM$ratI.H*bone68BM$Total.Ion.Current+bone68BM$ratI2.H*bone68BM$Total.Ion.Current)
bone68BM$iodo <- (bone68BM$allrat*bone68BM$Total.Ion.Current)
bone68BM6<- select(bone68BM, Protein.Name, Base.Sequence, Protein.Accession, Full.Sequence, Total.Ion.Current, Yiodo, Hiodo, iodo)
bone68BM8 <- aggregate(. ~ Protein.Name+Protein.Accession+Base.Sequence, bone68BM6, sum, na.action = NULL)
bone68BM8$Yperc <- ((bone68BM8$Yiodo) / (bone68BM8$Total.Ion.Current))*100
bone68BM8$Hperc <- ((bone68BM8$Hiodo) / (bone68BM8$Total.Ion.Current))*100
bone68BM8$Iperc <- ((bone68BM8$iodo) / (bone68BM8$Total.Ion.Current))*100
bone68BM9 <- select(bone68BM8, Protein.Name, Protein.Accession, Total.Ion.Current, Yiodo, Hiodo, iodo)
bone68BM9 <- aggregate(. ~ Protein.Name+Protein.Accession, bone68BM9, sum, na.action = NULL)
#bone68BM9 <- rbind(bone68BM9, data.frame(Protein.Name='Total', Protein.Accession="", as.list(colSums(bone68BM9[3:6]))))
bone68BM9$Yperc <- ((bone68BM9$Yiodo) / (bone68BM9$Total.Ion.Current))*100
bone68BM9$Hperc <- ((bone68BM9$Hiodo) / (bone68BM9$Total.Ion.Current))*100
bone68BM9$Iperc <- ((bone68BM9$iodo) / (bone68BM9$Total.Ion.Current))*100
bone68BM3 <- select(bone68BM9, Protein.Name, Protein.Accession, Yperc, Hperc, Iperc)
fIodoAll <- function(d, i){
  d2 <- d[i,]
  Y_mean <- mean(d2$Yperc)
  H_mean <- mean(d2$Hperc)
  I_mean <- mean(d2$Iperc)
  IodoAll <- c(Y_mean, H_mean, I_mean)
  return(IodoAll)
}

set.seed(423)
AllIodo68BM <- boot(bone68BM8, fIodoAll, R=1000)
confidence68BM_interval_Y = boot.ci(AllIodo68BM, index = 1, conf = 0.95, type = 'bca')
print(confidence68BM_interval_Y)
ci68BM_Y <- confidence68BM_interval_Y$bca[ ,c(4,5)]
print(ci68BM_Y)
confidence68BM_interval_H = boot.ci(AllIodo68BM, index = 2, conf = 0.95, type = 'bca')
print(confidence68BM_interval_H)
ci68BM_H <- confidence68BM_interval_H$bca[ ,c(4,5)]
print(ci68BM_H)
confidence68BM_interval_I = boot.ci(AllIodo68BM, index = 3, conf = 0.95, type = 'bca')
print(confidence68BM_interval_I)
ci68BM_I <- confidence68BM_interval_I$bca[ ,c(4,5)]
print(ci68BM_I)
bone68BM110 <- data.frame(paste(unique(bone68BM$File.Name)),mean(AllIodo68BM$t[,1]), sd(AllIodo68BM$t[,1]), paste(ci68BM_Y, collapse= "-"), mean(AllIodo68BM$t[,2]), sd(AllIodo68BM$t[,2]), paste(ci68BM_H, collapse= "-"), mean(AllIodo68BM$t[,3]), sd(AllIodo68BM$t[,3]), paste(ci68BM_I, collapse= "-"))
bone68BM111 <- data.frame(paste(unique(bone68BM$File.Name)),mean(AllIodo68BM$t[,1]), sd(AllIodo68BM$t[,1]), mean(AllIodo68BM$t[,2]), sd(AllIodo68BM$t[,2]), mean(AllIodo68BM$t[,3]), sd(AllIodo68BM$t[,3]))
names(bone68BM110)[1] <- "File.Name"
names(bone68BM110)[2] <- "Y mean"
names(bone68BM110)[3] <- "Y S.D."
names(bone68BM110)[4] <- "Y Confidence Interval"
names(bone68BM110)[5] <- "H mean"
names(bone68BM110)[6] <- "H S.D."
names(bone68BM110)[7] <- "H Confidence Interval"
names(bone68BM110)[8] <- "I mean"
names(bone68BM110)[9] <- "I S.D."
names(bone68BM110)[10] <- "I Confidence Interval"
names(bone68BM111)[1] <- "File.Name"
names(bone68BM111)[2] <- "Y mean"
names(bone68BM111)[3] <- "Y S.D."
names(bone68BM111)[4] <- "H mean"
names(bone68BM111)[5] <- "H S.D."
names(bone68BM111)[6] <- "I mean"
names(bone68BM111)[7] <- "I S.D."
write.csv(bone68BM3, file = "68BM-perc.csv")
exists('bone68BM110') && is.data.frame(write.csv(bone68BM110, file = "68BM-bootstrap.csv"))
exists('bone68BM111') && is.data.frame(write.csv(bone68BM111, file = "68BM-bootstrap1.csv"))


Icomp2 <- ldply(list.files(pattern = "1.csv"), function(fname) {
  Icomp1 <- read.csv(fname, sep = ",")
  return(Icomp1)
})

Icomp2$Tissue <- ifelse(grepl("-B", Icomp2$File.Name, ignore.case = F), print("Bone"), print("Muscle"))
Icomp2$Solution <- ifelse(grepl("67", Icomp2$File.Name), print("I2 in 70% EtOH"), ifelse(grepl("63", Icomp2$File.Name), print("I2KI in 70% EtOH"), 
                          ifelse(grepl("64", Icomp2$File.Name), print("I2KI in water"),
                                 print("I2 in 100% EtOH"))))

Icomp2$USNM <- ifelse(grepl("67", Icomp2$File.Name), print("657967"),ifelse(grepl("63", Icomp2$File.Name), print("657963"), ifelse(grepl("64", Icomp2$File.Name), print("657964"), print("657968"))))
Icomp2$Sample <- ifelse(grepl("A", Icomp2$File.Name), print("A"), ifelse(grepl("Z", Icomp2$File.Name), print("Z"),print("B")))
write.csv(Icomp2, "allbootstrap.csv")

Icomp <- read.csv("iodine percentages.csv")
colourCount = length(unique(Icomp$USNM.))
getPalette = colorRampPalette(brewer.pal(9, "BrBG"))
ggplot(Icomp, aes(x = factor(Solution, level = c('I2KI in water','I2 in 100% EtOH', 'I2KI in 70% EtOH', 'I2 in 70% EtOH')), MetaMorpheus.Protein.Groups, fill = factor(Sample, level = c('A','Z','B'))))+ geom_bar(stat = "identity", position = "dodge")+
  facet_wrap(~ Tissue)  + scale_fill_manual(values = getPalette(colourCount)) + theme_bw()+ guides(fill="none") +
  labs(x=expression(Stain~Type), y=expression(MetaMorpheus~Protein~Groups)) + theme(axis.text.x = element_text(angle = 90, hjust = 1, vjust = 0.5))

ggplot(Icomp, aes(x = factor(Solution, level = c('I2KI in water','I2 in 100% EtOH', 'I2KI in 70% EtOH', 'I2 in 70% EtOH')), PEAKS.Protein.groups, fill =  factor(Sample, level = c('A','Z','B'))))+ geom_bar(stat = "identity", position = "dodge")+
  facet_wrap(~ Tissue)  + scale_fill_manual(values = getPalette(colourCount)) + theme_bw()+ guides(fill="none") +
  labs(x=expression(Stain~Type), y=expression(PEAKS~Protein~Groups)) + theme(axis.text.x = element_text(angle = 90, hjust = 1, vjust = 0.5))


a<- ggplot(Icomp2, aes(x = factor(Solution, level = c('I2KI in water','I2 in 100% EtOH', 'I2KI in 70% EtOH', 'I2 in 70% EtOH')), I.mean, fill =  factor(Sample, level = c('A','Z','B'))))+ geom_bar(stat = "identity", position = "dodge")+
  facet_wrap(~ Tissue)  + scale_fill_manual(values = getPalette(colourCount)) + theme_bw()+ guides(fill="none") +
  labs(x=expression(Stain~Type), y=expression(All~Iodination~("%"))) + geom_errorbar(aes(ymin= Icomp2$I.mean-Icomp2$I.S.D., ymax= Icomp2$I.mean+Icomp2$I.S.D.), width = .4, position = position_dodge(0.9)) + theme(axis.text.x = element_text(angle = 90, hjust = 1, vjust = 0.5)) +
  ylim(0,80)
b<- ggplot(Icomp2, aes(x = factor(Solution, level = c('I2KI in water','I2 in 100% EtOH', 'I2KI in 70% EtOH', 'I2 in 70% EtOH')), H.mean, fill =  factor(Sample, level = c('A','Z','B'))))+ geom_bar(stat = "identity", position = "dodge")+
  facet_wrap(~ Tissue)  + scale_fill_manual(values = getPalette(colourCount)) + theme_bw()+ guides(fill="none") +
  labs(x=expression(Stain~Type), y=expression(H~Iodination~("%"))) + geom_errorbar(aes(ymin= Icomp2$H.mean-Icomp2$H.S.D., ymax= Icomp2$H.mean+Icomp2$H.S.D.), width = .4, position = position_dodge(0.9)) + theme(axis.text.x = element_text(angle = 90, hjust = 1, vjust = 0.5))+
  ylim(0,80)
c<- ggplot(Icomp2, aes(x = factor(Solution, level = c('I2KI in water','I2 in 100% EtOH', 'I2KI in 70% EtOH', 'I2 in 70% EtOH')), Y.mean, fill =  factor(Sample, level = c('A','Z','B'))))+ geom_bar(stat = "identity", position = "dodge")+
  facet_wrap(~ Tissue)  + scale_fill_manual(values = getPalette(colourCount)) + theme_bw()+ guides(fill="none") +
  labs(x=expression(Stain~Type), y=expression(Y~Iodination~("%"))) + geom_errorbar(aes(ymin= Icomp2$Y.mean-Icomp2$Y.S.D., ymax= Icomp2$Y.mean+Icomp2$Y.S.D.), width = .4, position = position_dodge(0.9)) + theme(axis.text.x = element_text(angle = 90, hjust = 1, vjust = 0.5))+
  ylim(0,80)

ggarrange(a, b, c,
          labels = c("A", "B", "C"),
          ncol = 3, nrow = 1)
